# Supplementary material for: Genome characterization and population genetic structure of the zoonotic pathogen, Streptococcus canis
Source: BMC Microbiol. 2012 Dec 18;12:293. doi: 10.1186/1471-2180-12-293 (PMC3541175; doi:10.1186/1471-2180-12-293)
Supplement: Additional file 2 — S. canis annotation. [file 1471-2180-12-293-S2.xls]

## Sheet: annotations
order	locus_tag	gene	PGAAP gene product description	Blast2GO gene product description	GO terms	Enzyme codes
1	SCAZ3_06900		collagen-like surface protein, putative	g5 domain family protein	C:cell part	-
2	SCAZ3_06905		AraC family transcriptional regulator	family transcriptional regulator	F:sequence-specific DNA binding; C:intracellular; F:transcription factor activity; P:regulation of transcription, DNA-dependent
3	SCAZ3_06910		hypothetical protein	---NA---	-	-
4	SCAZ3_06915	rplL	50S ribosomal protein L7/L12	50s ribosomal protein l7 l12	C:ribosome; F:structural constituent of ribosome; P:translation	-
5	SCAZ3_06920	rplJ	50S ribosomal protein L10	50s ribosomal protein l10	C:ribosome; F:structural constituent of ribosome; P:ribosome biogenesis; P:translation	-
6	SCAZ3_06925		hypothetical protein	transposase	P:transposition, DNA-mediated; F:transposase activity; F:DNA binding	-
7	SCAZ3_06930		ISSdy1, transposase OrfB	transposase	F:DNA binding; P:DNA integration
8	SCAZ3_06935		CRISPR associated protein Csn2	crispr-associated sag0897 family	-
9	SCAZ3_06940		hypothetical protein	crispr-associated protein cas2	-
10	SCAZ3_06945		putative cytoplasmic protein	crispr-associated protein cas1	-
11	SCAZ3_06950		putative cytoplasmic protein	hypothetical cytosolic protein	-
12	SCAZ3_06955		hypothetical protein	hypothetical membrane spanning protein	-	EC:3.1.3.41
13	SCAZ3_06960		4-nitrophenylphosphatase	haloacid dehalogenase-like hydrolase	F:4-nitrophenylphosphatase activity; P:metabolic process	EC:3.1.2.14
14	SCAZ3_06965		acyl-acyl carrier protein thioesterase	acyl-acp thioesterase	F:oleoyl-[acyl-carrier-protein] hydrolase activity	EC:1.3.99.22; EC:1.3.3.3
15	SCAZ3_06970		coproporphyrinogen III oxidase	coproporphyrinogen iii oxidase	F:coproporphyrinogen dehydrogenase activity; C:cytoplasm; P:oxidation reduction; F:coproporphyrinogen oxidase activity; F:iron-sulfur cluster binding; P:porphyrin biosynthetic process
16	SCAZ3_06975		hypothetical protein	gnat family	P:metabolic process; F:N-acetyltransferase activity; F:transferase activity	EC:5.4.2.10
17	SCAZ3_06980		putative phosphoglucosamine mutase	phosphoglucosamine mutase	F:phosphoglucosamine mutase activity; P:carbohydrate metabolic process; F:magnesium ion binding
18	SCAZ3_06985		hypothetical protein	hypothetical membrane associated protein	-
19	SCAZ3_06990		hypothetical protein	membrane protein	-	EC:6.3.2.13
20	SCAZ3_06995		UDP-N-acetylmuramoylalanyl-D-glutamate--2, 6-diaminopimelate ligase	udp-n-acetylmuramoylalanyl-d-glutamate-- -diaminopimelate ligase	F:UDP-N-acetylmuramoylalanyl-D-glutamate-2,6-diaminopimelate ligase activity; F:ATP binding; P:biosynthetic process	-
21	SCAZ3_07000		glutamine amidotransferase	cobyric acid synthase	P:glutamine metabolic process; P:cobalamin biosynthetic process; F:transferase activity	EC:2.7.7.0
22	SCAZ3_07005		lipoate-protein ligase A	lipoate-protein ligase a	C:cytoplasm; F:ligase activity; P:protein lipoylation; F:ATP binding; F:nucleotidyltransferase activity	-
23	SCAZ3_07010		streptolysin O	streptolysin o	C:extracellular region; P:cytolysis; F:cholesterol binding; P:hemolysis of cells in other organism; P:pathogenesis
24	SCAZ3_07015		hypothetical protein	immunity factor for spn	F:hydrolase activity	EC:3.2.2.5
25	SCAZ3_07020		NAD glycohydrolase	nad glycohydrolase	P:metabolic process; F:NAD+ nucleosidase activity	EC:1.8.1.4
26	SCAZ3_07035		dihydrolipoamide dehydrogenase	dihydrolipoamide dehydrogenase	C:cytoplasm; P:cell redox homeostasis; P:oxidation reduction; F:lipoic acid binding; F:FAD binding; F:dihydrolipoyl dehydrogenase activity	EC:2.3.1.12
27	SCAZ3_07040		branched-chain alpha-keto acid dehydrogenase subunit E2	branched-chain alpha-keto acid dehydrogenase subunit e2	F:lipoic acid binding; P:metabolic process; F:protein binding; F:dihydrolipoyllysine-residue acetyltransferase activity	EC:1.2.4.1
28	SCAZ3_07045		Pyruvate dehydrogenase E1 component beta subunit	pyruvate dehydrogenase e1 component beta subunit	P:oxidation reduction; F:pyruvate dehydrogenase (acetyl-transferring) activity	EC:1.2.4.1
29	SCAZ3_07050		Pyruvate dehydrogenase E1 component alpha subunit	pyruvate dehydrogenase e1 component alpha subunit	P:oxidation reduction; F:pyruvate dehydrogenase (acetyl-transferring) activity	EC:3.6.1.3
30	SCAZ3_07055		ABC transporter ATP-binding protein	abc transporter atp-binding protein	F:ATPase activity; F:ATP binding; P:auxin biosynthetic process	-
31	SCAZ3_07060		hypothetical protein	membrane protein	F:metallopeptidase activity	-
32	SCAZ3_07065		putative tributyrin esterase	acetyl esterase	F:hydrolase activity	-
33	SCAZ3_07070		Zn-dependent hydrolase	zn-dependent hydrolase	F:hydrolase activity	EC:3.6.1.3
34	SCAZ3_07075		ABC transporter ATP-binding protein	abc transporter atp-binding protein	F:ATPase activity; F:ATP binding; P:auxin biosynthetic process	-
35	SCAZ3_07080		ABC transporter permease protein	abc transporter permease protein	P:transport; C:plasma membrane; C:integral to membrane; F:transporter activity
36	SCAZ3_07085		hypothetical protein	abc transporter substrate-binding protein	-	-
37	SCAZ3_07090		transposase	transposase	F:lyase activity	-
38	SCAZ3_07095		degenerate transposase	pilin gene inverting-related protein	F:transferase activity
39	SCAZ3_07100		Fibronectin-binding protein / Fibrinogen-binding protein	fibronectin-binding protein a	-	-
40	SCAZ3_07105		TPR repeat-containing protein	tpr repeat-containing protein	F:binding
41	SCAZ3_07110		hypothetical protein	membrane protein	-	-
42	SCAZ3_07115		Putative 7,8-dihydro-8-oxoguanine-triphosphatase	dihydro-8-oxoguanine-triphosphatase	P:DNA repair; F:8-oxo-7,8-dihydroguanine triphosphatase activity
43	SCAZ3_07120		hypothetical protein	6-phosphogluconolactonase	-
44	SCAZ3_07125		hypothetical protein	uncharacterized conserved protein	-	EC:4.2.1.46
45	SCAZ3_07130		dTDP-glucose 4,6-dehydratase	dtdp-glucose -dehydratase	P:lipopolysaccharide biosynthetic process; P:nucleotide-sugar metabolic process; F:coenzyme binding; F:dTDP-glucose 4,6-dehydratase activity	EC:5.1.3.13
46	SCAZ3_07135		dTDP-4-dehydrorhamnose 3,5-epimerase	dtdp-4-dehydrorhamnose -epimerase	P:lipopolysaccharide biosynthetic process; F:dTDP-4-dehydrorhamnose 3,5-epimerase activity	EC:2.7.7.24
47	SCAZ3_07140		glucose-1-phosphate thymidyl transferase	glucose-1-phosphate thymidylyltransferase	F:metal ion binding; P:extracellular polysaccharide biosynthetic process; F:glucose-1-phosphate thymidylyltransferase activity	EC:1.4.3.3
48	SCAZ3_07145		Glycine/D-amino acid oxidases family protein	glycine d-amino acid oxidases family	P:oxidation reduction; F:D-amino-acid oxidase activity	-
49	SCAZ3_07150		ZIP zinc transporter family protein	zip family zinc (zn2+)-iron (fe2+) permease	P:metal ion transport; C:membrane; F:metal ion transmembrane transporter activity; P:transmembrane transport
50	SCAZ3_07155		NIF3 (NGG1p interacting factor 3) family protein	nif3 (ngg1p interacting factor 3) family protein	-	EC:4.1.3.27; EC:2.1.1.0
51	SCAZ3_07160		hypothetical protein	hypothetical cytosolic protein	F:anthranilate synthase activity; F:methyltransferase activity	EC:4.2.99.18
52	SCAZ3_07165		endonuclease III	endonuclease iii	P:base-excision repair; F:endonuclease activity; F:DNA binding; C:intracellular; F:4 iron, 4 sulfur cluster binding; F:DNA-(apurinic or apyrimidinic site) lyase activity
53	SCAZ3_07170		DNA replication protein dnaD	dna replication protein	-	EC:2.4.2.7
54	SCAZ3_07175		adenine phosphoribosyltransferase	adenine phosphoribosyltransferase	P:purine ribonucleoside salvage; C:cytoplasm; F:adenine phosphoribosyltransferase activity; P:adenine salvage	-
55	SCAZ3_07180		putative single-stranded-DNA-specific exonuclease	single-stranded-dna-specific exonuclease	P:DNA repair; F:nucleic acid binding; F:5'-3' exonuclease activity; F:manganese ion binding; P:DNA recombination	EC:1.1.1.30
56	SCAZ3_07185		Short chain dehydrogenase	short chain dehydrogenase	P:oxidation reduction; F:3-hydroxybutyrate dehydrogenase activity; F:binding	-
57	SCAZ3_07190		ribonuclease Z	ribonuclease z	P:tRNA 3'-trailer cleavage; F:zinc ion binding; F:3'-tRNA processing endoribonuclease activity	EC:4.4.1.8; EC:4.4.1.1
58	SCAZ3_07195		hypothetical protein	cystathionine beta-lyase	F:cystathionine beta-lyase activity; F:cystathionine gamma-lyase activity	-
59	SCAZ3_07200		GTP-binding protein hflX	gtp-binding protein	C:intracellular; F:GTP binding	EC:2.7.7.0
60	SCAZ3_07205	miaA	tRNA delta(2)-isopentenylpyrophosphate transferase	trna delta -isopentenylpyrophosphate transferase	P:auxin biosynthetic process; P:carbohydrate metabolic process; F:phosphoric ester hydrolase activity; F:tRNA isopentenyltransferase activity; F:ATP binding; F:nucleotidyltransferase activity; P:tRNA processing
61	SCAZ3_07210		hypothetical protein	---NA---	-	-
62	SCAZ3_07215		Transporter	exfoliative toxin	P:transmembrane transport; C:integral to membrane	EC:2.5.1.18
63	SCAZ3_07220		hypothetical protein	glutathione s-transferase	F:glutathione transferase activity
64	SCAZ3_07225		hypothetical protein	rhodanese family protein	-
65	SCAZ3_07230		hypothetical protein	hypothetical protein SDE12394_06775 [Streptococcus dysgalactiae subsp. equisimilis ATCC 12394]	-
66	SCAZ3_07235		hypothetical protein	---NA---	-	EC:1.5.1.29
67	SCAZ3_07240		NADPH-dependent FMN reductase	nadph-dependent fmn reductase	P:oxidation reduction; F:FMN reductase activity
68	SCAZ3_07245		hypothetical protein	---NA---	-	EC:2.4.1.1
69	SCAZ3_07250		glycogen phosphorylase	glycogen phosphorylase	P:carbohydrate metabolic process; F:pyridoxal phosphate binding; F:phosphorylase activity	EC:2.4.1.25
70	SCAZ3_07255		4-alpha-glucanotransferase	4-alpha-glucanotransferase	P:carbohydrate metabolic process; F:cation binding; F:4-alpha-glucanotransferase activity	-
71	SCAZ3_07260		LacI family transcriptional repressor	maltose operon transcriptional repressor	C:intracellular; F:transcription factor activity; P:regulation of transcription, DNA-dependent
72	SCAZ3_07265		maltose/maltodextrin-binding protein precursor	maltose maltodextrin-binding protein	-	-
73	SCAZ3_07270		Maltose transport system permease protein malF	maltose maltodextrin abc transport system	P:transport; C:plasma membrane; C:integral to membrane; F:transporter activity	-
74	SCAZ3_07275		putative maltose/maltodextrin ABC transport system (permease)	abc permease protein	P:transport; C:plasma membrane; C:integral to membrane; F:transporter activity	-
75	SCAZ3_07280		LacI family transcriptional regulator	transcriptional family	C:intracellular; F:transcription factor activity; P:regulation of transcription, DNA-dependent
76	SCAZ3_07285		hypothetical protein	---NA---	-
77	SCAZ3_07290		hypothetical protein	---NA---	-
78	SCAZ3_07295		transposase	is630- transposase orf2	P:DNA integration; F:DNA binding
79	SCAZ3_07300		putative D-alanyl-lipoteichoic acid biosynthesis protein	d-alanyl-lipoteichoic acid biosynthesis protein	-	EC:6.1.1.13
80	SCAZ3_07305		D-alanine--poly(phosphoribitol) ligase subunit 2	d-alanine--poly ligase subunit 2	P:regulation of cell shape; P:teichoic acid biosynthetic process; P:cellular cell wall organization; F:acyl carrier activity; F:ATP binding; F:D-alanine-poly(phosphoribitol) ligase activity; F:cofactor binding
81	SCAZ3_07310		Protein dltB	activated d-alanine transport protein	-	EC:6.1.1.13
82	SCAZ3_07315		D-alanine--poly(phosphoribitol) ligase subunit 1	d-alanine--poly ligase subunit 1	C:cytoplasm; F:AMP binding; F:D-alanine-poly(phosphoribitol) ligase activity; P:teichoic acid biosynthetic process; F:ATP binding
83	SCAZ3_07320		hypothetical protein	membrane protein	-	-
84	SCAZ3_07325		excinuclease ABC subunit B	excinuclease abc subunit b	C:cytoplasm; P:auxin biosynthetic process; F:excinuclease ABC activity; P:SOS response; F:helicase activity; F:DNA binding; F:ATP binding; P:nucleotide-excision repair	-
85	SCAZ3_07330		glutamine-binding protein / glutamine transport system permease protein glnP	glutamine-binding protein glutamine transport system permease protein glnp	C:integral to membrane; P:transport; C:plasma membrane; F:transporter activity; C:outer membrane-bounded periplasmic space	EC:3.6.1.3
86	SCAZ3_07335		glutamine transport ATP-binding protein	glutamine transport atp-binding protein	F:ATPase activity; F:ATP binding; P:auxin biosynthetic process
87	SCAZ3_07340		hypothetical protein	membrane protein	-	EC:2.7.1.69
88	SCAZ3_07345		PTS system, cellobiose-specific IIC component	pts cellobiose-specific iic component	C:plasma membrane; P:phosphoenolpyruvate-dependent sugar phosphotransferase system; F:sugar:hydrogen symporter activity; C:integral to membrane; F:protein-N(PI)-phosphohistidine-sugar phosphotransferase activity
89	SCAZ3_07350		hypothetical protein	conserved domain protein	-	EC:2.7.1.69
90	SCAZ3_07355		PTS system, cellobiose-specific IIA component	lichenan-specific phosphotransferase enzyme iia component	C:membrane; P:phosphoenolpyruvate-dependent sugar phosphotransferase system; F:sugar:hydrogen symporter activity; F:protein-N(PI)-phosphohistidine-sugar phosphotransferase activity	EC:2.7.1.69
91	SCAZ3_07360		PTS system, cellobiose-specific IIB component	phosphotransferase system protein	P:phosphoenolpyruvate-dependent sugar phosphotransferase system; F:protein-N(PI)-phosphohistidine-sugar phosphotransferase activity	EC:2.7.1.69
92	SCAZ3_07365		PTS system, mannitol (cryptic)-specific IIA component	transcriptional antiterminator	P:phosphoenolpyruvate-dependent sugar phosphotransferase system; F:sugar:hydrogen symporter activity; P:regulation of transcription, DNA-dependent; F:protein-N(PI)-phosphohistidine-sugar phosphotransferase activity
93	SCAZ3_07370		outer surface protein	outer surface protein	-	EC:3.2.1.21
94	SCAZ3_07375		Beta-glucosidase	beta-glucosidase	P:carbohydrate metabolic process; F:cation binding; F:beta-glucosidase activity	-
95	SCAZ3_07380		nicotinamide mononucleotide transporter	nicotinamide mononucleotide transporter	P:transport; C:membrane
96	SCAZ3_07385		hypothetical protein	---NA---	-	-
97	SCAZ3_07390	obgE	GTPase ObgE	gtp-binding protein	C:cytoplasm; F:GTPase activity; F:GTP binding
98	SCAZ3_07395		hypothetical protein	---NA---	-	EC:3.4.11.0
99	SCAZ3_07400		aminopeptidase PepS	aminopeptidase	F:aminopeptidase activity; P:proteolysis	-
100	SCAZ3_07405		CorA-like3 Mg2+ transporter protein	magnesium and cobalt transport protein	P:metal ion transport; C:integral to membrane; F:metal ion transmembrane transporter activity; P:transmembrane transport	-
101	SCAZ3_07410		CorA-like3 Mg2+ transporter protein	like3 mg2+ transporter	P:metal ion transport; C:integral to membrane; F:metal ion transmembrane transporter activity; P:transmembrane transport	-
102	SCAZ3_07425		hypothetical protein	thioesterase superfamily protein	F:acyltransferase activity	-
103	SCAZ3_07430		major facilitator superfamily protein	major facilitator transporter	P:transmembrane transport	-
104	SCAZ3_07435		hypothetical protein	hypothetical cytosolic protein	F:peptidase activity
105	SCAZ3_07440		Phenylacetic acid degradation protein paaI	thioesterase superfamily protein	-	EC:2.4.2.3
106	SCAZ3_07445		phosphorylase Pnp/Udp family protein	pnp udp family	F:uridine phosphorylase activity; P:nucleoside metabolic process
107	SCAZ3_07450		ABC transporter, substrate-binding protein	family protein	-
108	SCAZ3_07465		hypothetical protein	uncharacterized conserved protein	-
109	SCAZ3_07480		xylose repressor XylR	rok family protein	-	-
110	SCAZ3_07485		phosphotransferase system (PTS) cellobiose-specific component IIA, putative	phosphotransferase system pts protein	C:membrane; P:phosphoenolpyruvate-dependent sugar phosphotransferase system; F:sugar:hydrogen symporter activity; F:transferase activity	EC:2.7.1.69
111	SCAZ3_07490		PTS system, beta-glucoside-specific, IIB component	pts lactose cellobiose specific iib subunit	P:beta-glucoside transport; P:phosphoenolpyruvate-dependent sugar phosphotransferase system; F:protein-N(PI)-phosphohistidine-sugar phosphotransferase activity	-
112	SCAZ3_07495		PEP phosphonomutase-like protein, putative	pep phosphonomutase family protein	F:catalytic activity; P:metabolic process	EC:2.7.1.69
113	SCAZ3_07500		sugar phosphotransferase system (PTS), IIC component	phosphotransferase system cellobiose-specific component iic	C:plasma membrane; P:phosphoenolpyruvate-dependent sugar phosphotransferase system; F:sugar:hydrogen symporter activity; C:integral to membrane; F:protein-N(PI)-phosphohistidine-sugar phosphotransferase activity
114	SCAZ3_07515		hypothetical protein	---NA---	-	-
115	SCAZ3_07520		hypothetical protein	transposase	P:transposition, DNA-mediated; F:transposase activity; F:DNA binding
116	SCAZ3_07535		CHAP domain protein	chap domain protein	-
117	SCAZ3_07540		Type IV secretory pathway, VirB4 component	type iv secretory 4 component	-	EC:2.7.7.49
118	SCAZ3_07545		group II intron reverse transcriptase/maturase	rna-directed dna polymerase	F:RNA binding; F:RNA-directed DNA polymerase activity; P:RNA-dependent DNA replication
119	SCAZ3_07550		replication initiation protein	replication initiator protein a	-
120	SCAZ3_07555		membrane protein	membrane protein	-	EC:2.1.1.35
121	SCAZ3_07560		tRNA (uracil-5-)-methyltransferase	23s rrna m u 1939 methyltransferase	F:RNA binding; F:tRNA (uracil-5-)-methyltransferase activity; P:RNA processing
122	SCAZ3_07565		LytR family transcriptional regulator	pbp 5 synthesis repressor	-	EC:2.7.1.71
123	SCAZ3_07570	aroK	shikimate kinase	shikimate kinase	C:cytoplasm; F:shikimate kinase activity; P:aromatic amino acid family biosynthetic process; F:ATP binding; F:magnesium ion binding	EC:2.5.1.19; EC:4.1.2.0
124	SCAZ3_07575		3-phosphoshikimate 1-carboxyvinyltransferase	3-phosphoshikimate 1-carboxyvinyltransferase	C:cytoplasm; F:3-phosphoshikimate 1-carboxyvinyltransferase activity; P:aromatic amino acid family biosynthetic process; F:aldehyde-lyase activity	EC:3.4.11.0
125	SCAZ3_07580		ribonuclease BN	ribonuclease bn	F:ribonuclease activity; C:integral to membrane; P:cellular process; P:proteolysis; F:metalloexopeptidase activity; F:aminopeptidase activity; C:plasma membrane	EC:3.4.11.0
126	SCAZ3_07585		methionine aminopeptidase	methionine aminopeptidase	F:ribonuclease activity; C:integral to membrane; P:cellular process; P:proteolysis; F:metalloexopeptidase activity; F:aminopeptidase activity; C:plasma membrane	-
127	SCAZ3_07590		Cytosolic protein containing multiple CBS domains	cytosolic protein containing multiple cbs domains	C:intracellular; F:transcription factor activity; P:regulation of transcription, DNA-dependent	EC:2.3.1.128
128	SCAZ3_07595		acetyltransferase (GNAT) family protein	gnat family acetyltransferase	F:ribosomal-protein-alanine N-acetyltransferase activity; P:metabolic process	-
129	SCAZ3_07600		GntR family transcriptional regulator	transcriptional family	C:intracellular; F:transcription factor activity; P:regulation of transcription, DNA-dependent	EC:3.2.1.31
130	SCAZ3_07605		beta-D-glucuronidase	beta-glucuronidase	F:beta-glucuronidase activity; P:carbohydrate metabolic process; F:cation binding	EC:2.5.1.7
131	SCAZ3_07610		UDP-N-acetylglucosamine 1-carboxyvinyltransferase	udp-n-acetylglucosamine 1-carboxyvinyltransferase	F:UDP-N-acetylglucosamine 1-carboxyvinyltransferase activity; P:cell cycle; P:regulation of cell shape; P:cellular cell wall organization; P:cell division; P:UDP-N-acetylgalactosamine biosynthetic process; P:peptidoglycan biosynthetic process; C:cytoplasm	EC:2.5.1.6
132	SCAZ3_07615		S-adenosylmethionine synthetase	s-adenosylmethionine synthetase	C:cytoplasm; P:auxin biosynthetic process; F:methionine adenosyltransferase activity; P:one-carbon metabolic process; F:ATP binding; F:magnesium ion binding	-
133	SCAZ3_07620		internalin protein	internalin protein	F:protein binding	EC:6.3.4.15
134	SCAZ3_07625		biotin--protein ligase	biotin--protein ligase	P:protein modification process; F:biotin-[acetyl-CoA-carboxylase] ligase activity	EC:2.7.7.7; EC:3.6.1.15
135	SCAZ3_07630		DNA polymerase III subunits gamma and tau	dna polymerase iii subunits gamma and tau	P:auxin biosynthetic process; F:DNA-directed DNA polymerase activity; P:DNA replication; F:DNA binding; C:DNA polymerase III complex; F:ATP binding; F:nucleoside-triphosphatase activity
136	SCAZ3_07635		hypothetical protein	gaf domain-containing protein	-
137	SCAZ3_07640		hypothetical protein	membrane protein	-	EC:2.7.1.0; EC:2.7.1.48
138	SCAZ3_07645		uridine kinase	uridine kinase	C:cytoplasm; P:auxin biosynthetic process; F:phosphotransferase activity, alcohol group as acceptor; F:uridine kinase activity; F:ATP binding; P:pyrimidine salvage	-
139	SCAZ3_07650		ATP-dependent RNA helicase	atp-dependent rna helicase	P:auxin biosynthetic process; F:ATP-dependent helicase activity; F:nucleic acid binding; F:ATP binding	-
140	SCAZ3_07655		Polysaccharide deacetylase family protein	peptidoglycan n-acetylglucosamine deacetylase	F:hydrolase activity, acting on carbon-nitrogen (but not peptide) bonds; P:carbohydrate metabolic process	EC:1.2.1.9
141	SCAZ3_07660		NADP-dependent glyceraldehyde-3-phosphate dehydrogenase	nadp-dependent glyceraldehyde-3-phosphate dehydrogenase	P:oxidation reduction; F:glyceraldehyde-3-phosphate dehydrogenase (NADP+) activity	EC:2.7.3.9
142	SCAZ3_07665		Phosphoenolpyruvate-protein phosphotransferase of PTS system	phosphoenolpyruvate-protein phosphotransferase	C:cytoplasm; F:metal ion binding; F:kinase activity; P:phosphorylation; P:phosphoenolpyruvate-dependent sugar phosphotransferase system; F:sugar:hydrogen symporter activity; F:phosphoenolpyruvate-protein phosphotransferase activity	-
143	SCAZ3_07670		phosphocarrier protein HPr	phosphocarrier protein hpr	C:cytoplasm; F:kinase activity; P:regulation of transcription; P:phosphoenolpyruvate-dependent sugar phosphotransferase system; F:sugar:hydrogen symporter activity	EC:1.17.4.1
144	SCAZ3_07675		glutaredoxin-like protein	glutaredoxin	P:cell redox homeostasis; P:oxidation reduction; F:electron carrier activity; F:protein disulfide oxidoreductase activity; F:ribonucleoside-diphosphate reductase activity	EC:1.17.4.1
145	SCAZ3_07680		ribonucleotide-diphosphate reductase subunit alpha	ribonucleotide-diphosphate reductase subunit alpha	C:ribonucleoside-diphosphate reductase complex; P:DNA replication; F:protein binding; P:oxidation reduction; F:ATP binding; F:ribonucleoside-diphosphate reductase activity	EC:1.17.4.1
146	SCAZ3_07685	nrdF	ribonucleotide-diphosphate reductase subunit beta	ribonucleotide-diphosphate reductase subunit beta	F:transition metal ion binding; P:oxidation reduction; F:ribonucleoside-diphosphate reductase activity; P:deoxyribonucleoside diphosphate metabolic process	-
147	SCAZ3_07690		chloride channel protein	chloride channel protein	C:membrane; F:voltage-gated chloride channel activity; P:transmembrane transport; P:chloride transport	-
148	SCAZ3_07695		CAAX amino protease	caax amino protease	F:peptidase activity; C:membrane
149	SCAZ3_07700		hypothetical protein	hypothetical membrane spanning protein	-	-
150	SCAZ3_07705		Transcriptional regulator, Cro/CI family protein	dna-binding protein	F:sequence-specific DNA binding
151	SCAZ3_07710		hypothetical protein	hypothetical protein spyM18_1397 [Streptococcus pyogenes MGAS8232]	-	EC:6.1.1.7
152	SCAZ3_07715	alaS	alanyl-tRNA synthetase	alanyl-trna synthetase	C:cytoplasm; F:alanine-tRNA ligase activity; P:alanyl-tRNA aminoacylation; F:metal ion binding; F:ATP binding; F:tRNA binding	EC:2.7.6.1; EC:5.2.1.8
153	SCAZ3_07720	prsA	foldase protein PrsA	foldase protein	C:cytoplasm; P:protein folding; F:kinase activity; C:plasma membrane; P:ribonucleoside monophosphate biosynthetic process; F:ribose phosphate diphosphokinase activity; F:magnesium ion binding; P:nucleoside metabolic process; F:peptidyl-prolyl cis-trans isomerase activity	-
154	SCAZ3_07725		O-methyltransferase	o-methyltransferase	F:O-methyltransferase activity	-
155	SCAZ3_07730		major facilitator superfamily permease	oxalate:formate antiporter	P:transmembrane transport
156	SCAZ3_07735		hypothetical protein	---NA---	-	EC:3.1.3.18
157	SCAZ3_07740		hydrolase, haloacid dehalogenase-like family protein	haloacid dehalogenase-like family	P:metabolic process; F:phosphoglycolate phosphatase activity	-
158	SCAZ3_07745		acetyltransferase (GNAT) family protein	gnat family acetyltransferase	F:N-acetyltransferase activity; P:metabolic process	EC:1.5.1.30
159	SCAZ3_07750		putative chromate reductase	nadph-dependent fmn reductase	P:oxidation reduction; F:flavin reductase activity	EC:3.4.24.0
160	SCAZ3_07755		Oligoendopeptidase F	oligoendopeptidase f	F:metalloendopeptidase activity; P:proteolysis; F:zinc ion binding
161	SCAZ3_07760		putative competence protein/transcription factor	competence protein transcription factor	-	-
162	SCAZ3_07765		major facilitator superfamily protein	major facilitator family protein	P:transmembrane transport	EC:5.4.99.12
163	SCAZ3_07770		putative 16S pseudouridylate synthetase	ribosomal small subunit pseudouridine synthase a	F:RNA binding; P:pseudouridine synthesis; F:lyase activity; F:pseudouridine synthase activity	EC:3.5.99.6
164	SCAZ3_07775		glucosamine-6-phosphate isomerase	glucosamine-6-phosphate isomerase	P:N-acetylglucosamine metabolic process; F:hydrolase activity; F:glucosamine-6-phosphate deaminase activity	-
165	SCAZ3_07780	queA	S-adenosylmethionine:tRNA ribosyltransferase-isomerase	s-adenosylmethionine:trna ribosyltransferase-isomerase	C:cytoplasm; F:transferase activity; F:isomerase activity; P:queuosine biosynthetic process
166	SCAZ3_07785		hypothetical cytosolic protein	hypothetical cytosolic protein	-	EC:3.4.16.4
167	SCAZ3_07790		lipoprotein	peptidase family s11	P:proteolysis; F:serine-type D-Ala-D-Ala carboxypeptidase activity	EC:1.15.1.1
168	SCAZ3_07795		superoxide dismutase	superoxide dismutase	C:extracellular region; F:metal ion binding; P:oxidation reduction; P:superoxide metabolic process; F:superoxide dismutase activity	EC:2.7.7.7
169	SCAZ3_07800	holA	DNA polymerase III subunit delta	dna polymerase iii subunit delta	F:DNA-directed DNA polymerase activity; P:DNA replication; F:DNA binding; C:DNA polymerase III complex	-
170	SCAZ3_07805		COME operon protein 3	competence protein	C:integral to membrane; P:establishment of competence for transformation; F:hydrolase activity	EC:2.3.1.51
171	SCAZ3_07820		1-acyl-sn-glycerol-3-phosphate acyltransferase	1-acyl-sn-glycerol-3-phosphate acyltransferase	P:metabolic process; F:1-acylglycerol-3-phosphate O-acyltransferase activity	EC:2.1.1.0
172	SCAZ3_07825		methyltransferase	methyltransferase	F:nucleic acid binding; F:methyltransferase activity; P:methylation	-
173	SCAZ3_07830		hypothetical protein	giy-yig catalytic domain protein	F:endonuclease activity; P:DNA repair; C:intracellular	-
174	SCAZ3_07835		putative cation (K+) transport protein	kup system potassium uptake protein	F:potassium ion transmembrane transporter activity; C:integral to membrane; P:potassium ion transport; C:plasma membrane	-
175	SCAZ3_07840		putative ATP-dependent RNA helicase	atp-dependent rna helicase	P:auxin biosynthetic process; F:ATP-dependent helicase activity; F:nucleic acid binding; F:ATP binding	-
176	SCAZ3_07845		amino acid ABC transporter, permease protein, putative	abc permease protein	P:transport; C:plasma membrane; C:integral to membrane; F:transporter activity	EC:3.6.1.3
177	SCAZ3_07850		amino acid ABC transporter, ATP-binding protein, putative	abc atp-binding protein	P:auxin biosynthetic process; F:ATPase activity; P:transport; F:ATP binding	-
178	SCAZ3_07855		superfamily I DNA/RNA helicase	protein of hypothetical function duf1696	F:helicase activity	-
179	SCAZ3_07860	prfC	peptide chain release factor 3	peptide chain release factor 3	P:response to antibiotic; F:translation release factor activity, codon specific; P:regulation of translational termination; F:GTPase activity; C:cytoplasm; F:GTP binding
180	SCAZ3_07865		hypothetical protein	hypothetical membrane spanning protein	-	EC:6.3.2.10
181	SCAZ3_07870		putative D-ala-D-ala adding enzyme	udp-n-acetylmuramoyl-tripeptide--d-alanyl-d-alanine ligase	P:auxin biosynthetic process; P:cell cycle; P:regulation of cell shape; F:UDP-N-acetylmuramoylalanyl-D-glutamyl-2,6-diaminopimelate-D-alanyl-D-alanine ligase activity; P:cellular cell wall organization; P:cell division; P:peptidoglycan biosynthetic process; F:ATP binding; F:UDP-N-acetylmuramoyl-tripeptide-D-alanyl-D-alanine ligase activity; C:cytoplasm	EC:6.3.2.4
182	SCAZ3_07875	ddl	D-alanyl-alanine synthetase A	d-alanine--d-alanine ligase	C:cell wall; P:regulation of cell shape; F:metal ion binding; P:cellular cell wall organization; P:peptidoglycan biosynthetic process; F:ATP binding; C:cytoplasm; F:D-alanine-D-alanine ligase activity	-
183	SCAZ3_07880	recR	recombination protein RecR	recombination protein	P:DNA repair; F:metal ion binding; F:DNA binding; P:DNA recombination	EC:2.3.2.1
184	SCAZ3_07885		penicillin-binding protein 2b	penicillin-binding protein 2b	F:D-glutamyltransferase activity; F:acyltransferase activity; F:penicillin binding; P:peptidoglycan-based cell wall biogenesis; P:cell division	EC:1.2.1.2
185	SCAZ3_07890		Formate transporter	formate transporter	C:membrane; P:oxidation reduction; F:formate dehydrogenase activity; P:transport; F:transporter activity
186	SCAZ3_07895		hypothetical protein	membrane protein	-	-
187	SCAZ3_07900		Transcriptional regulator, biotin repressor family protein	transcriptional biotin repressor family	F:DNA binding	-
188	SCAZ3_07905	gpmA	phosphoglyceromutase	phosphoglycerate mutase	P:glycolysis; F:2,3-bisphosphoglycerate-dependent phosphoglycerate mutase activity	EC:1.3.3.1
189	SCAZ3_07910		dihydroorotate dehydrogenase 1A	dihydroorotate dehydrogenase 1a	C:cytoplasm; P:UMP biosynthetic process; F:dihydroorotate oxidase activity; P:oxidation reduction; P:'de novo' pyrimidine base biosynthetic process
190	SCAZ3_07915		hypothetical protein	membrane protein	-	EC:3.6.3.46
191	SCAZ3_07920		Lead, cadmium, zinc and mercury transporting ATPase	zinc and mercury transporting atpase	F:cadmium-transporting ATPase activity; P:auxin biosynthetic process; C:integral to membrane; F:metal ion binding; F:ATPase activity, coupled to transmembrane movement of ions, phosphorylative mechanism; P:ATP biosynthetic process; F:ATP binding; F:cation channel activity; P:metal ion transport	-
192	SCAZ3_07925		DNA-binding protein	transcriptional family	F:sequence-specific DNA binding	-
193	SCAZ3_07930		DNA-binding protein HU	dna-binding protein hu	F:DNA binding; P:chromosome condensation; P:pathogenesis
194	SCAZ3_07935		hypothetical protein	hypothetical membrane associated protein	-	-
195	SCAZ3_07940		Lipase/acylhydrolase	lipase acylhydrolase with gdsl-like motif	P:lipid metabolic process; F:hydrolase activity, acting on ester bonds
196	SCAZ3_07945		hypothetical protein	family protein	-
197	SCAZ3_07950		hypothetical protein	---NA---	-
198	SCAZ3_07955		hypothetical protein	cell surface-anchored protein	C:cell surface
199	SCAZ3_07960		hypothetical protein	---NA---	-	-
200	SCAZ3_07965		DNA repair protein recN	dna repair protein	F:ATP binding; C:chromosome; P:DNA recombination; P:DNA repair	-
201	SCAZ3_07970		Putative repressor protein	repressor protein	C:cytoplasm; F:transcription factor activity; P:regulation of transcription, DNA-dependent	EC:2.1.1.0
202	SCAZ3_07975		putative hemolysin	hemolysin	F:RNA binding; P:methylation; P:hemolysis by symbiont of host erythrocytes; F:methyltransferase activity	EC:2.5.1.10; EC:2.5.1.29; EC:2.5.1.1
203	SCAZ3_07980		dimethylallyltransferase/geranyltranstransferase	geranyltranstransferase	F:geranyltranstransferase activity; P:isoprenoid biosynthetic process; F:farnesyltranstransferase activity; F:dimethylallyltranstransferase activity	EC:3.1.11.6
204	SCAZ3_07985		exodeoxyribonuclease VII small subunit	exodeoxyribonuclease vii small subunit	C:cytoplasm; P:DNA catabolic process; C:exodeoxyribonuclease VII complex; F:exodeoxyribonuclease VII activity	EC:3.1.11.6
205	SCAZ3_07990	xseA	exodeoxyribonuclease VII large subunit	exodeoxyribonuclease vii large subunit	C:cytoplasm; P:DNA catabolic process; F:nucleic acid binding; C:exodeoxyribonuclease VII complex; F:exodeoxyribonuclease VII activity	-
206	SCAZ3_07995		carbohydrate kinase	carbohydrate kinase	F:kinase activity	EC:1.5.1.5; EC:3.5.4.9
207	SCAZ3_08000		Methylenetetrahydrofolate dehydrogenase (NADP+) / Methenyltetrahydrofolate cyclohydrolase	bifunctional -methylene-tetrahydrofolate dehydrogenase -methylene-tetrahydrofolate cyclohydrolase	P:methionine biosynthetic process; F:binding; P:purine nucleotide biosynthetic process; P:histidine biosynthetic process; F:methylenetetrahydrofolate dehydrogenase (NADP+) activity; P:oxidation reduction; F:methenyltetrahydrofolate cyclohydrolase activity; P:one-carbon metabolic process; P:folic acid and derivative biosynthetic process	EC:5.4.2.2; EC:5.4.2.8
208	SCAZ3_08005		phosphoglucomutase	phosphoglucomutase phosphomannomutase family protein	F:phosphoglucomutase activity; F:phosphomannomutase activity; P:carbohydrate metabolic process; F:magnesium ion binding	-
209	SCAZ3_08010		ornithine cyclodeaminase	ornithine cyclodeaminase	F:lyase activity	-
210	SCAZ3_08015		hypothetical protein	membrane protein	C:integral to membrane
211	SCAZ3_08020		hypothetical protein	transcriptional regulator	-
212	SCAZ3_08025		hypothetical protein	ferrous iron transport protein b	-	-
213	SCAZ3_08030		putative ferrous ion transport protein A	ferrous ion transport protein a	F:iron ion binding	EC:3.6.1.3
214	SCAZ3_08035		arginine transport ATP-binding protein	amino acid abc transporter atp-binding protein	F:ATPase activity; F:ATP binding; P:auxin biosynthetic process	-
215	SCAZ3_08040		Putative amino acid ABC transporter	amino acid abc transporter permease	P:transport; C:plasma membrane; C:integral to membrane; F:transporter activity
216	SCAZ3_08045		hypothetical protein	hypothetical cytosolic protein	-	EC:3.6.1.15
217	SCAZ3_08050		ATP-dependent endopeptidase Clp ATP-binding subunit clpE	atp-dependent clp protease atp-binding subunit	P:auxin biosynthetic process; F:peptidase activity; F:DNA binding; F:nuclease activity; F:ATP binding; F:nucleoside-triphosphatase activity; P:nucleotide-excision repair	-
218	SCAZ3_08055		mutator protein (7,8-dihydro-8-oxoguanine-triphosphatase)	nudix family protein	P:DNA repair; F:8-oxo-7,8-dihydroguanine triphosphatase activity
219	SCAZ3_08060		hypothetical protein	hypothetical cytosolic protein	-	EC:6.1.1.5
220	SCAZ3_08065	ileS	isoleucyl-tRNA synthetase	isoleucyl-trna synthetase	C:cytoplasm; P:auxin biosynthetic process; P:isoleucyl-tRNA aminoacylation; F:ATP binding; F:isoleucine-tRNA ligase activity; F:zinc ion binding	-
221	SCAZ3_08070		Cell-division initiation protein	cell division initiation protein	C:cytoplasm; P:cell cycle; P:cell division	-
222	SCAZ3_08085		YGGT family protein	family protein	C:membrane	-
223	SCAZ3_08090		hypothetical protein	hypothetical cytosolic protein	P:cell cycle; C:cytoplasm; P:binary fission; F:protein binding; P:barrier septum formation
224	SCAZ3_08095		pyridoxaL 5'-phosphate dependent enzyme class III family protein	pyridoxal-5 -phosphate family protein	-	-
225	SCAZ3_08100		cell division protein FtsZ	cell division protein	C:cytoplasm; P:barrier septum formation; C:protein complex; F:GTP binding; P:cell cycle; P:protein polymerization; F:GTPase activity	-
226	SCAZ3_08105		cell division protein	cell division protein	P:cell cycle; P:cell division	-
227	SCAZ3_08110		cell-division initiation protein DivIB	cell division protein	P:cell division	EC:2.4.1.227
228	SCAZ3_08115	murG	undecaprenyldiphospho-muramoylpentapeptide beta-N- acetylglucosaminyltransferase	undecaprenyldiphospho-muramoylpentapeptide beta-n- acetylglucosaminyltransferase	P:cell cycle; P:regulation of cell shape; P:cellular cell wall organization; F:undecaprenyldiphospho-muramoylpentapeptide beta-N-acetylglucosaminyltransferase activity; P:cell division; P:UDP-N-acetylgalactosamine biosynthetic process; P:peptidoglycan biosynthetic process; F:carbohydrate binding; P:lipid glycosylation; C:plasma membrane	EC:6.3.2.9
229	SCAZ3_08120	murD	UDP-N-acetylmuramoyl-L-alanyl-D-glutamate synthetase	udp-n-acetylmuramoyl-l-alanyl-d-glutamate synthetase	P:auxin biosynthetic process; P:cell cycle; P:regulation of cell shape; P:cellular cell wall organization; F:UDP-N-acetylmuramoylalanine-D-glutamate ligase activity; P:cell division; P:peptidoglycan biosynthetic process; F:ATP binding; C:cytoplasm
230	SCAZ3_08125		hypothetical protein	hypothetical protein SDE12394_07875 [Streptococcus dysgalactiae subsp. equisimilis ATCC 12394]	-
231	SCAZ3_08130		ribonucleases G and E	ribonucleases g and e	-
232	SCAZ3_08135		hypothetical protein	membrane protein	-	-
233	SCAZ3_08140		Putative GTP-binding protein TypA/BipA	gtp-binding protein	F:translation elongation factor activity; C:intracellular; F:GTPase activity; F:GTP binding	-
234	SCAZ3_08145		hypothetical protein	rhodanese-related sulfurtransferases	F:transferase activity	EC:2.7.1.2
235	SCAZ3_08150		glucose kinase	glucokinase	C:cytoplasm; F:glucokinase activity; P:glycolysis
236	SCAZ3_08155		hypothetical protein	protein of hypothetical function duf910	-	EC:1.16.3.1
237	SCAZ3_08160		Putative peroxide resistance protein	peroxide resistance protein	C:cytoplasm; P:cellular iron ion homeostasis; F:DNA binding; F:ferric iron binding; P:response to stress; P:oxidation reduction; F:ferroxidase activity	EC:3.4.23.0
238	SCAZ3_08165		Type IV prepilin peptidase-like protein	type iv leader peptidase family protein	C:membrane; F:aspartic-type endopeptidase activity	-
239	SCAZ3_08170		ABC transporter, ATP-binding/permease protein	abc atp-binding permease protein	P:auxin biosynthetic process; F:ATPase activity, coupled to transmembrane movement of substances; P:transmembrane transport; F:ATP binding; C:integral to membrane	-
240	SCAZ3_08175		ABC transporter, ATP-binding/permease protein	abc atp-binding permease protein	P:auxin biosynthetic process; F:ATPase activity, coupled to transmembrane movement of substances; P:transmembrane transport; F:ATP binding; C:integral to membrane
241	SCAZ3_08180		VanZ like family protein	family protein	-	-
242	SCAZ3_08185		radical SAM superfamily protein	ribosomal rna large subunit methyltransferase n	C:cytoplasm; F:S-adenosylmethionine-dependent methyltransferase activity; F:metal ion binding; P:rRNA processing; F:4 iron, 4 sulfur cluster binding; F:RNA methyltransferase activity
243	SCAZ3_08190		hypothetical protein	transcriptional regulator	-
244	SCAZ3_08195		ribose ABC transporter, periplasmic D-ribose-binding protein	d-ribose-binding protein precursor	-	-
245	SCAZ3_08200		ribose transport system permease protein RbsC	ribose transport system permease protein	P:transport; C:plasma membrane; C:integral to membrane; F:transporter activity	EC:3.6.3.17
246	SCAZ3_08205		ribose ABC transporter, ATP-binding protein	ribose abc atp-binding protein	P:auxin biosynthetic process; F:monosaccharide-transporting ATPase activity; C:plasma membrane; F:ATP binding; P:carbohydrate transport	-
247	SCAZ3_08210		D-ribose pyranase	d-ribose pyranase	P:D-ribose catabolic process; F:carbohydrate-transporting ATPase activity; P:auxin biosynthetic process; F:intramolecular lyase activity; F:ATP binding; P:carbohydrate transport; C:cytoplasm; C:plasma membrane	EC:2.7.1.15
248	SCAZ3_08215		ribokinase	ribokinase	P:D-ribose metabolic process; F:ribokinase activity	-
249	SCAZ3_08220		putative ribose transport operon repressor	ribose operon repressor	C:intracellular; F:transcription factor activity; P:regulation of transcription, DNA-dependent	EC:3.4.21.0
250	SCAZ3_08225		hypothetical protein	atp-dependent protease la	F:ATP-dependent peptidase activity; P:proteolysis; F:serine-type endopeptidase activity	EC:2.7.7.3
251	SCAZ3_08230	coaD	phosphopantetheine adenylyltransferase	phosphopantetheine adenylyltransferase	C:cytoplasm; P:coenzyme A biosynthetic process; F:pantetheine-phosphate adenylyltransferase activity; F:ATP binding	EC:2.1.1.0
252	SCAZ3_08235		hypothetical protein	methyltransferase	F:nucleic acid binding; F:methyltransferase activity; P:methylation	EC:6.3.1.1
253	SCAZ3_08240		asparagine synthetase AsnA	aspartate--ammonia ligase	C:cytoplasm; F:aminoacyl-tRNA ligase activity; P:asparagine biosynthetic process; F:ATP binding; P:tRNA aminoacylation for protein translation; F:aspartate-ammonia ligase activity	-
254	SCAZ3_08245		IS200 family transposase	is200 family transposase	P:transposition, DNA-mediated; F:transposase activity; F:DNA binding	EC:2.7.2.2
255	SCAZ3_08250		carbamate kinase	carbamate kinase	P:cellular amino acid biosynthetic process; P:arginine metabolic process; F:carbamate kinase activity	EC:3.4.13.0
256	SCAZ3_08255		hypothetical protein	xaa-his dipeptidase	F:metallopeptidase activity; F:dipeptidase activity; P:proteolysis; F:zinc ion binding; F:protein binding	-
257	SCAZ3_08260		hypothetical protein	arginine ornithine antiporter	C:integral to membrane	EC:2.1.3.3
258	SCAZ3_08265		ornithine carbamoyltransferase	ornithine carbamoyltransferase	P:arginine metabolic process; F:ornithine carbamoyltransferase activity; C:ornithine carbamoyltransferase complex; F:amino acid binding	EC:2.3.1.48
259	SCAZ3_08270		acetyltransferase	gnat family	P:metabolic process; F:histone acetyltransferase activity	EC:3.5.3.6
260	SCAZ3_08275		arginine deiminase	arginine deiminase	C:cytoplasm; P:arginine catabolic process; F:arginine deiminase activity	-
261	SCAZ3_08280		Crp family transcriptional regulator	cyclic nucleotide-binding domain protein	C:intracellular; F:transcription factor activity; P:regulation of transcription, DNA-dependent	-
262	SCAZ3_08285		Putative arginine repressor	arginine repressor	C:cytoplasm; P:arginine biosynthetic process; F:transcription factor activity; P:regulation of transcription, DNA-dependent	EC:6.1.1.20
263	SCAZ3_08290		hypothetical protein	b3 4 domain protein	F:RNA binding; P:translation; F:phenylalanine-tRNA ligase activity
264	SCAZ3_08295		hypothetical protein	hypothetical cytosolic protein	-	-
265	SCAZ3_08300		two-component sensor kinase YesM	two-component sensor kinase	P:two-component signal transduction system (phosphorelay); F:two-component sensor activity; F:ATP binding; P:signal transduction; C:integral to membrane	-
266	SCAZ3_08305		two-component response regulator	two-component response regulator	P:two-component signal transduction system (phosphorelay); F:sequence-specific DNA binding; C:intracellular; F:two-component response regulator activity; F:transcription factor activity; P:regulation of transcription, DNA-dependent	EC:1.8.4.12; EC:3.6.1.3; EC:1.8.4.11
267	SCAZ3_08310		bifunctional methionine sulfoxide reductase A/B protein	bifunctional methionine sulfoxide reductase a b protein	P:auxin biosynthetic process; F:peptide-methionine (R)-S-oxide reductase activity; F:GTP binding; P:protein modification process; F:ATPase activity; C:intracellular; P:oxidation reduction; F:ATP binding; F:peptide-methionine-(S)-S-oxide reductase activity; P:small GTPase mediated signal transduction	-
268	SCAZ3_08315		hypothetical protein	thiol:disulfide interchange protein	P:cell redox homeostasis; F:oxidoreductase activity; F:antioxidant activity	EC:4.4.1.17
269	SCAZ3_08320		putative cytochrome c-type biogenesis protein	cytochrome c-type biogenesis protein	C:membrane; P:oxidation reduction; F:holocytochrome-c synthase activity; P:cytochrome complex assembly
270	SCAZ3_08325		hypothetical protein	---NA---	-	EC:1.3.1.20
271	SCAZ3_08330		putative oxidoreductase	oxidoreductase	P:oxidation reduction; F:trans-1,2-dihydrobenzene-1,2-diol dehydrogenase activity; F:binding
272	SCAZ3_08335		hypothetical protein	hypothetical protein BSEG_04651 [Bacteroides dorei 5_1_36/D4]	-
273	SCAZ3_08340		hypothetical protein	---NA---	-
274	SCAZ3_08345		hypothetical protein	crispr-associated protein cas2	-	EC:2.7.7.7
275	SCAZ3_08350		hypothetical protein	crispr-associated protein cas1	F:DNA-directed DNA polymerase activity	-
276	SCAZ3_08355		hypothetical protein	crispr-associated protein cas4	F:exonuclease activity
277	SCAZ3_08360		hypothetical protein	hypothetical cytosolic protein	-
278	SCAZ3_08365		hypothetical protein	crispr-associated csd1 family	-
279	SCAZ3_08370		hypothetical protein	crispr-associated protein dvulg subtype	-	-
280	SCAZ3_08375		ATP-dependent RNA helicase	atp-dependent rna helicase	P:auxin biosynthetic process; F:ATP-dependent helicase activity; F:nucleic acid binding; F:ATP binding	EC:6.1.1.9
281	SCAZ3_08380	valS	valyl-tRNA synthetase	valyl-trna synthetase	C:cytoplasm; P:auxin biosynthetic process; P:valyl-tRNA aminoacylation; F:ATP binding; F:valine-tRNA ligase activity
282	SCAZ3_08385		hypothetical protein	cog0703: shikimate kinase	-	-
283	SCAZ3_08390		acetyltransferase	gnat family	F:N-acetyltransferase activity; P:metabolic process	EC:1.13.11.0
284	SCAZ3_08395		lactoylglutathione lyase and related lyases	glyoxalase family protein	P:metabolic process; F:lyase activity; F:oxidoreductase activity, acting on single donors with incorporation of molecular oxygen, incorporation of two atoms of oxygen	-
285	SCAZ3_08400		hypothetical protein	hypothetical cytosolic protein	P:DNA repair; F:DNA binding; F:nucleotide binding; F:protein binding
286	SCAZ3_08405		hypothetical protein	hypothetical protein SDEG_1567 [Streptococcus dysgalactiae subsp. equisimilis GGS_124]	-	-
287	SCAZ3_08410		MarR family regulatory protein	family regulatory protein	C:intracellular; F:transcription factor activity; P:regulation of transcription, DNA-dependent	-
288	SCAZ3_08415		MATE family efflux protein	mate efflux family protein	P:drug transmembrane transport; C:membrane; F:antiporter activity; F:drug transmembrane transporter activity	-
289	SCAZ3_08420		IS200 family transposase	is200 family transposase	P:transposition, DNA-mediated; F:transposase activity; F:DNA binding	-
290	SCAZ3_08425		surface protein Rib	rib protein	C:cell wall; C:cell surface; C:membrane	-
291	SCAZ3_08430		AraC family transcriptional regulator	transcriptional family	F:sequence-specific DNA binding; C:intracellular; F:transcription factor activity; P:regulation of transcription, DNA-dependent	-
292	SCAZ3_08435		Immunoglobulin G-endopeptidase (IdeS) / Mac	degrading protease	F:peptidase activity
293	SCAZ3_08440		hypothetical protein	exported protein	-
294	SCAZ3_08445		hypothetical protein	---NA---	-
295	SCAZ3_08450		hypothetical protein	---NA---	-	EC:2.5.1.19; EC:2.5.1.54; EC:4.1.2.0
296	SCAZ3_08455		3-deoxy-7-phosphoheptulonate synthase	3-deoxy-7-phosphoheptulonate synthase	C:cytoplasm; F:3-phosphoshikimate 1-carboxyvinyltransferase activity; F:3-deoxy-7-phosphoheptulonate synthase activity; P:aromatic amino acid family biosynthetic process; F:aldehyde-lyase activity; F:isomerase activity	EC:4.2.3.4
297	SCAZ3_08460	aroB	3-dehydroquinate synthase	3-dehydroquinate synthase	C:cytoplasm; P:aromatic amino acid family biosynthetic process; F:3-dehydroquinate synthase activity	EC:1.1.1.25
298	SCAZ3_08465		Shikimate 5-dehydrogenase	shikimate 5-dehydrogenase	C:cytoplasm; F:shikimate 5-dehydrogenase activity; F:NADP or NADPH binding; P:aromatic amino acid family biosynthetic process; P:oxidation reduction	EC:3.2.1.23
299	SCAZ3_08470		beta-galactosidase	beta-galactosidase	F:beta-galactosidase activity; P:carbohydrate metabolic process; F:cation binding	-
300	SCAZ3_08475		Two-component response regulator yesN	two-component response regulator	P:two-component signal transduction system (phosphorelay); F:sequence-specific DNA binding; C:intracellular; F:two-component response regulator activity; F:transcription factor activity; P:regulation of transcription, DNA-dependent	-
301	SCAZ3_08480		Two-component sensor kinase yesM	two-component sensor histidine kinase	P:two-component signal transduction system (phosphorelay); F:two-component sensor activity; F:ATP binding; P:signal transduction; C:integral to membrane
302	SCAZ3_08485		hypothetical protein	hypothetical membrane spanning protein	-	-
303	SCAZ3_08490		Sugar-binding protein	sugar-binding protein	F:transporter activity; P:transport	-
304	SCAZ3_08495		ABC transporter, permease protein	abc permease protein	P:carbohydrate transport; C:plasma membrane; C:integral to membrane; F:transporter activity	-
305	SCAZ3_08500		binding-protein-dependent transport system membrane protein	sugar transport system permease protein	P:carbohydrate transport; C:plasma membrane; C:integral to membrane; F:transporter activity	EC:2.7.1.2
306	SCAZ3_08505		glucokinase	rok family protein	F:glucokinase activity	EC:3.2.1.130
307	SCAZ3_08510		alpha-1,2-mannosidase	sugar hydrolase	F:glycoprotein endo-alpha-1,2-mannosidase activity; P:metabolic process
308	SCAZ3_08515		hypothetical protein	---NA---	-	-
309	SCAZ3_08520		Sensory transduction protein kinase	sensory transduction protein kinase	F:kinase activity	EC:3.2.1.21
310	SCAZ3_08525		beta-glucosidase	beta-glucosidase	P:carbohydrate metabolic process; F:cation binding; F:beta-glucosidase activity	EC:3.2.1.35
311	SCAZ3_08530		hyaluronoglucosaminidase	hyaluronoglucosaminidase	P:metabolic process; F:hyalurononglucosaminidase activity	-
312	SCAZ3_08535		GntR family regulatory protein	family transcriptional regulator	C:intracellular; F:transcription factor activity; P:regulation of transcription, DNA-dependent	-
313	SCAZ3_08540		hypothetical protein	conserved protein ucp028846	F:catalytic activity	EC:3.2.1.24
314	SCAZ3_08545		alpha-mannosidase	alpha-mannosidase	P:mannose metabolic process; F:alpha-mannosidase activity; F:zinc ion binding	EC:2.1.1.35
315	SCAZ3_08550		RNA methyltransferase, TrmA family protein	rna methyltransferase	F:metal ion binding; F:RNA binding; F:tRNA (uracil-5-)-methyltransferase activity; F:4 iron, 4 sulfur cluster binding; P:RNA processing	-
316	SCAZ3_08555	recX	recombination regulator RecX	recombination regulator	C:cytoplasm; P:regulation of DNA repair
317	SCAZ3_08560		hypothetical protein	hypothetical cytosolic protein	-
318	SCAZ3_08565		hypothetical protein	hypothetical protein SDEG_1668 [Streptococcus dysgalactiae subsp. equisimilis GGS_124]	-	-
319	SCAZ3_08570		transposase	transposase	P:transposition, DNA-mediated; F:transposase activity; F:DNA binding	-
320	SCAZ3_08585		transposase IS1239	transposase is1239	F:DNA binding; P:DNA integration	-
321	SCAZ3_08590		sigma 54 modulation protein / S30EA ribosomal protein	ribosome-associated factor y	P:primary metabolic process; C:ribosome; F:binding
322	SCAZ3_08595		hypothetical protein	dde transposase	-
323	SCAZ3_08600		hypothetical protein	hypothetical protein HMPREF9176_1846 [Streptococcus downei F0415]	-
324	SCAZ3_08605		hypothetical protein	hypothetical protein SGGBAA2069_c20370 [Streptococcus gallolyticus subsp. gallolyticus ATCC BAA-2069]	-
325	SCAZ3_08610		hypothetical protein	relaxase	-
326	SCAZ3_08615		hypothetical protein	bacterial mobilization protein	-
327	SCAZ3_08620		hypothetical protein	hypothetical protein Sict7_07224 [Streptococcus ictaluri 707-05]	-
328	SCAZ3_08625		hypothetical protein	hypothetical protein SGGBAA2069_c13730 [Streptococcus gallolyticus subsp. gallolyticus ATCC BAA-2069]	-
329	SCAZ3_08630		hypothetical protein	lignostilbene- -dioxygenase	-
330	SCAZ3_08635		hypothetical protein	family protein	C:membrane; P:unidirectional conjugation
331	SCAZ3_08640		hypothetical protein	conserved domain protein	-
332	SCAZ3_08645		hypothetical protein	conserved domain protein	-
333	SCAZ3_08650		hypothetical protein	type iii restriction enzyme	-
334	SCAZ3_08655		hypothetical protein	hypothetical protein Sict7_07174 [Streptococcus ictaluri 707-05]	-
335	SCAZ3_08660		hypothetical protein	chap domain protein	-
336	SCAZ3_08665		hypothetical protein	hypothetical protein Sict7_07164 [Streptococcus ictaluri 707-05]	-
337	SCAZ3_08670		hypothetical protein	conserved domain protein	-
338	SCAZ3_08675		hypothetical protein	---NA---	-
339	SCAZ3_08680		hypothetical protein	conserved hypothetical protein [Streptococcus sanguinis ATCC 49296]	-
340	SCAZ3_08685		hypothetical protein	hypothetical protein Sict7_07139 [Streptococcus ictaluri 707-05]	-
341	SCAZ3_08690		hypothetical protein	conserved domain protein	P:conjugation with cellular fusion
342	SCAZ3_08695		hypothetical protein	hypothetical protein Sict7_07129 [Streptococcus ictaluri 707-05]	-
343	SCAZ3_08700		hypothetical protein	conserved domain protein	-	-
344	SCAZ3_08705		hypothetical protein	cell wall surface anchor family protein	C:cell surface; C:cell wall	-
345	SCAZ3_08710		hypothetical protein	lpxtg-motif cell wall anchor domain protein	C:cell wall	-
346	SCAZ3_08715		hypothetical protein	cell surface protein	C:cell surface; C:cell wall
347	SCAZ3_08720		hypothetical protein	hypothetical protein gbs1146 [Streptococcus agalactiae NEM316]	-	-
348	SCAZ3_08725		hypothetical protein	dna-binding helix-turn-helix protein	F:sequence-specific DNA binding
349	SCAZ3_08730		hypothetical protein	hypothetical protein gbs1148 [Streptococcus agalactiae NEM316]	-	-
350	SCAZ3_08735		hypothetical protein	replication initiator protein	P:cellular process
351	SCAZ3_08740		hypothetical protein	hypothetical protein gbs1150 [Streptococcus agalactiae NEM316]	-
352	SCAZ3_08745		hypothetical protein	hypothetical protein gbs1151 [Streptococcus agalactiae NEM316]	-
353	SCAZ3_08750		hypothetical protein	hypothetical protein FSLSAGS3026_06135 [Streptococcus agalactiae FSL S3-026]	-
354	SCAZ3_08755		hypothetical protein	hypothetical protein Sict7_04898 [Streptococcus ictaluri 707-05]	-
355	SCAZ3_08760		hypothetical protein	conserved domain protein	-
356	SCAZ3_08765		hypothetical protein	conserved domain protein	-
357	SCAZ3_08770		putative late competence protein	late competence protein	P:nucleoside metabolic process; F:transferase activity	-
358	SCAZ3_08775		COMF operon protein 1	comf operon protein 1	P:auxin biosynthetic process; F:ATP-dependent helicase activity; F:nucleic acid binding; F:ATP binding	EC:3.4.13.0
359	SCAZ3_08780		Xaa-Pro dipeptidase	xaa-pro dipeptidase	F:dipeptidase activity	EC:2.5.1.47
360	SCAZ3_08785		cysteine synthase	cysteine synthase	F:pyridoxal phosphate binding; F:cysteine synthase activity; P:cysteine biosynthetic process from serine; F:transferase activity	-
361	SCAZ3_08790		hypothetical protein	s1 rna binding domain protein	C:ribosome; F:RNA binding; F:transferase activity	EC:5.2.1.8
362	SCAZ3_08795		peptidyl-prolyl cis-trans isomerase	peptidyl-prolyl cis-trans isomerase	P:protein folding; F:metal ion binding; F:hydrolase activity; F:peptidyl-prolyl cis-trans isomerase activity	-
363	SCAZ3_08800		Two-component response regulator yvqC	two-component response regulator	P:two-component signal transduction system (phosphorelay); F:sequence-specific DNA binding; C:intracellular; F:two-component response regulator activity; F:transcription factor activity; P:regulation of transcription, DNA-dependent	-
364	SCAZ3_08805		Putative two-component sensor histidine kinase	sensor histidine kinase	P:two-component signal transduction system (phosphorelay); F:two-component sensor activity; P:peptidyl-histidine phosphorylation; F:protein dimerization activity; F:ATP binding; P:signal transduction; C:integral to membrane
365	SCAZ3_08810		hypothetical protein	transporter yvqf	-	EC:2.7.11.0
366	SCAZ3_08815		Serine/threonine protein kinase	serine threonine-protein kinase	P:auxin biosynthetic process; P:protein amino acid phosphorylation; F:penicillin binding; F:ATP binding; F:protein serine/threonine kinase activity	EC:3.1.3.16
367	SCAZ3_08820		Putative phosphoprotein phosphatase (pppL protein)	protein phosphatase 2c	F:metal ion binding; F:phosphoprotein phosphatase activity	-
368	SCAZ3_08825		16S rRNA m(5)C 967 methyltransferase	16s rrna m c 967 methyltransferase	C:cytoplasm; F:rRNA methyltransferase activity; F:RNA binding; P:rRNA processing; P:regulation of transcription, DNA-dependent	EC:2.1.2.9
369	SCAZ3_08830	fmt	methionyl-tRNA formyltransferase	methionyl-trna formyltransferase	P:translation; F:methionyl-tRNA formyltransferase activity	-
370	SCAZ3_08835		primosome assembly protein PriA	primosome assembly protein	P:auxin biosynthetic process; P:DNA replication; F:helicase activity; F:DNA binding; F:ATP binding	EC:2.7.7.6
371	SCAZ3_08840		DNA-directed RNA polymerase subunit omega	dna-directed rna polymerase subunit omega	F:DNA-directed RNA polymerase activity; P:transcription, DNA-dependent; C:RNA polymerase complex; F:DNA binding	EC:2.7.4.8
372	SCAZ3_08845	gmk	guanylate kinase	guanylate kinase	C:cytoplasm; F:guanylate kinase activity; P:purine nucleotide metabolic process; F:ATP binding	EC:3.1.4.16
373	SCAZ3_08850		hypothetical protein	family protein	C:integral to membrane; F:RNA binding; C:plasma membrane; F:2',3'-cyclic-nucleotide 2'-phosphodiesterase activity	EC:2.3.1.9
374	SCAZ3_08855		acetyl-CoA acetyltransferase 2	acetyl- acetyltransferase	F:acetyl-CoA C-acetyltransferase activity; P:metabolic process	EC:4.4.1.21
375	SCAZ3_08860		S-ribosylhomocysteinase	s-ribosylhomocysteinase	F:iron ion binding; P:quorum sensing; F:S-ribosylhomocysteine lyase activity
376	SCAZ3_08865		hypothetical protein	membrane protein	-	EC:2.1.1.0
377	SCAZ3_08870		Methyltransferase	methyltransferase	F:nucleic acid binding; F:methyltransferase activity; P:methylation
378	SCAZ3_08875		hypothetical protein	hypothetical protein SDD27957_08635 [Streptococcus dysgalactiae subsp. dysgalactiae ATCC 27957]	-	-
379	SCAZ3_08880		hypothetical protein	cell division initiation protein	P:cell cycle; P:regulation of cell shape; C:cytoplasm; P:cell division
380	SCAZ3_08885		hypothetical protein	hypothetical cytosolic protein	-	-
381	SCAZ3_08890	recU	Holliday junction-specific endonuclease	recombination protein u	C:cytoplasm; P:chromosome segregation; F:endonuclease activity; F:magnesium ion binding; P:DNA recombination; P:DNA repair	EC:2.4.2.0; EC:2.4.1.129
382	SCAZ3_08895		multimodular transpeptidase-transglycosylase PBP 1A	penicillin-binding protein 1a	F:peptidase activity; F:penicillin binding; F:transferase activity, transferring pentosyl groups; P:response to antibiotic; P:regulation of cell shape; P:cellular cell wall organization; P:peptidoglycan biosynthetic process; C:peptidoglycan-based cell wall; F:peptidoglycan glycosyltransferase activity	EC:3.4.11.0; EC:3.4.22.0
383	SCAZ3_08900		aminopeptidase C	aminopeptidase c	F:aminopeptidase activity; F:cysteine-type endopeptidase activity; P:proteolysis	EC:2.4.2.11; EC:6.3.1.5; EC:6.3.5.1
384	SCAZ3_08905	nadE	NAD synthetase	nad synthetase	F:nicotinate phosphoribosyltransferase activity; F:NAD+ synthase activity; P:auxin biosynthetic process; F:ATP binding; F:NAD+ synthase (glutamine-hydrolyzing) activity; P:NAD biosynthetic process	EC:2.4.2.11; EC:6.3.1.5; EC:6.3.5.1
385	SCAZ3_08910		nicotinate phosphoribosyltransferase	nicotinate phosphoribosyltransferase	F:nicotinate phosphoribosyltransferase activity; F:NAD+ synthase activity; F:ATP binding; F:NAD+ synthase (glutamine-hydrolyzing) activity; P:NAD biosynthetic process	-
386	SCAZ3_08915		putative amino acid permease	amino acid permease	C:integral to membrane; P:amino acid transport; F:amino acid transmembrane transporter activity; P:transmembrane transport	EC:1.8.1.9; EC:1.11.1.7
387	SCAZ3_08920		thioredoxin reductase	thioredoxin reductase	C:cytoplasm; F:thioredoxin-disulfide reductase activity; P:removal of superoxide radicals; P:oxidation reduction; F:peroxidase activity; F:FAD binding
388	SCAZ3_08925		hypothetical protein	membrane protein	-	EC:3.2.1.0; EC:3.6.1.3
389	SCAZ3_08930		Amino acid ABC transporter, ATP-binding protein	amino acid abc transporter atp-binding protein	P:auxin biosynthetic process; F:hydrolase activity, hydrolyzing O-glycosyl compounds; P:carbohydrate metabolic process; F:ATPase activity; F:ATP binding	-
390	SCAZ3_08935		Amino acid ABC transporter permease protein	amino acid abc transporter permease protein	P:transport; C:plasma membrane; C:integral to membrane; F:transporter activity	-
391	SCAZ3_08940		extracellular solute-binding protein	extracellular solute-binding protein	P:transport; C:outer membrane-bounded periplasmic space; F:transporter activity	-
392	SCAZ3_08945		ATP-dependent RNA helicase	atp-dependent rna helicase	P:auxin biosynthetic process; F:nucleic acid binding; P:rRNA base methylation; F:rRNA (cytosine-N4-)-methyltransferase activity; F:ATP-dependent helicase activity; F:ATP binding; C:cytoplasm	EC:2.7.8.13
393	SCAZ3_08950	mraY	phospho-N-acetylmuramoyl-pentapeptide- transferase	phospho-n-acetylmuramoyl-pentapeptide-transferase	P:regulation of cell shape; P:peptidoglycan biosynthetic process; C:plasma membrane; P:cell cycle; C:integral to membrane; P:cellular cell wall organization; F:phospho-N-acetylmuramoyl-pentapeptide-transferase activity; P:cell division	EC:2.3.2.1; EC:2.4.1.129
394	SCAZ3_08955		division specific D,D-transpeptidase	penicillin binding protein 2x	F:D-glutamyltransferase activity; F:acyltransferase activity; F:penicillin binding; F:peptidoglycan glycosyltransferase activity; P:peptidoglycan-based cell wall biogenesis; P:cell division	-
395	SCAZ3_08960		Cell division protein ftsL	cell division protein	C:plasma membrane; C:integral to membrane; P:cell cycle; P:cell division	-
396	SCAZ3_08965	mraW	S-adenosyl-methyltransferase MraW	s-adenosyl-methyltransferase	P:auxin biosynthetic process; F:nucleic acid binding; P:rRNA base methylation; F:rRNA (cytosine-N4-)-methyltransferase activity; F:ATP-dependent helicase activity; F:ATP binding; C:cytoplasm
397	SCAZ3_08970		hypothetical protein	conserved domain protein	-	EC:1.2.1.41
398	SCAZ3_08975	proA	gamma-glutamyl phosphate reductase	gamma-glutamyl phosphate reductase	C:cytoplasm; F:NADP or NADPH binding; P:oxidation reduction; P:proline biosynthetic process; F:glutamate-5-semialdehyde dehydrogenase activity	EC:2.7.2.11
399	SCAZ3_08980		gamma-glutamyl kinase	gamma-glutamyl kinase	C:cytoplasm; F:ATP binding; P:proline biosynthetic process; F:glutamate 5-kinase activity	EC:2.7.2.11
400	SCAZ3_08985		ABC transporter permease protein	abc transporter permease protein	C:cytoplasm; F:ATP binding; P:proline biosynthetic process; F:glutamate 5-kinase activity	EC:3.6.1.3
401	SCAZ3_08990		ABC transporter ATP-binding protein	abc transporter atp-binding protein	F:ATPase activity; F:ATP binding; P:auxin biosynthetic process
402	SCAZ3_08995		hypothetical protein	enterocin a immunity	-	EC:2.2.1.1
403	SCAZ3_09000		transketolase	transketolase	F:metal ion binding; P:metabolic process; F:transketolase activity	EC:2.2.1.2
404	SCAZ3_09005		putative translaldolase	translaldolase	C:cytoplasm; F:transaldolase activity; P:pentose-phosphate shunt	-
405	SCAZ3_09010		trans-acting positive regulator	trans-acting positive regulator	F:DNA binding	EC:1.11.1.1
406	SCAZ3_09015		NADH peroxidase	nadh peroxidase	P:cell redox homeostasis; F:FAD binding; F:NADH peroxidase activity; C:cytoplasm; P:oxidation reduction	-
407	SCAZ3_09020		glycerol uptake facilitator protein	glycerol uptake facilitator protein	P:transmembrane transport; C:integral to membrane; F:transporter activity	EC:1.1.3.21; EC:1.1.5.3
408	SCAZ3_09025		Aerobic glycerol-3-phosphate dehydrogenase	alpha-glycerophosphate oxidase	F:glycerol-3-phosphate oxidase activity; P:glycerol-3-phosphate metabolic process; C:glycerol-3-phosphate dehydrogenase complex; F:glycerol-3-phosphate dehydrogenase activity; P:oxidation reduction	EC:2.7.1.30
409	SCAZ3_09030	glpK	glycerol kinase	glycerol kinase	F:glycerol kinase activity; P:glycerol-3-phosphate metabolic process; F:ATP binding
410	SCAZ3_09035		hypothetical protein	---NA---	-	-
411	SCAZ3_09040		hypothetical protein	hypothetical membrane associated protein	C:extracellular region; F:metallopeptidase activity; P:proteolysis; F:zinc ion binding	-
412	SCAZ3_09045		hypothetical protein	protein of hypothetical function duf896	C:cytoplasm	EC:6.1.1.14
413	SCAZ3_09050	glyS	glycyl-tRNA synthetase subunit beta	glycyl-trna synthetase subunit beta	C:cytoplasm; P:glycyl-tRNA aminoacylation; F:ATP binding; F:glycine-tRNA ligase activity	EC:6.1.1.14
414	SCAZ3_09055	glyQ	glycyl-tRNA synthetase subunit alpha	glycyl-trna synthetase subunit alpha	C:cytoplasm; P:glycyl-tRNA aminoacylation; F:ATP binding; F:glycine-tRNA ligase activity	EC:2.1.1.100
415	SCAZ3_09060		hypothetical protein	isoprenylcysteine carboxyl methyltransferase family protein	F:protein-S-isoprenylcysteine O-methyltransferase activity; C:integral to membrane; P:C-terminal protein amino acid methylation	EC:1.1.1.274
416	SCAZ3_09065		2,5-diketo-D-gluconic acid reductase	diketo-d-gluconic acid reductase	P:oxidation reduction; F:2,5-didehydrogluconate reductase activity	EC:3.5.1.25
417	SCAZ3_09070		N-acetylglucosamine-6-phosphate deacetylase	n-acetylglucosamine-6-phosphate deacetylase	P:N-acetylglucosamine metabolic process; F:N-acetylglucosamine-6-phosphate deacetylase activity	-
418	SCAZ3_09075		Sodium-dependent phosphate transporter	sodium-dependent phosphate transporter	C:membrane; P:phosphate transport; F:sodium-dependent phosphate transmembrane transporter activity
419	SCAZ3_09080		hypothetical protein	lipoprotein	-
420	SCAZ3_09085		hypothetical protein	family protein	-	-
421	SCAZ3_09090		Transcriptional regulator, TetR family protein	family transcriptional regulator	F:transcription factor activity; P:regulation of transcription, DNA-dependent	-
422	SCAZ3_09095		Hydrolase	had superfamily hydrolase	P:metabolic process; F:hydrolase activity
423	SCAZ3_09100		hypothetical protein	membrane protein	-
424	SCAZ3_09105		hypothetical protein	---NA---	-	-
425	SCAZ3_09110		aldose 1-epimerase 1	aldose 1-epimerase	F:catalytic activity	EC:4.1.2.40; EC:2.7.1.144
426	SCAZ3_09115		tagatose 1,6-diphosphate aldolase	tagatose -diphosphate aldolase	F:tagatose-bisphosphate aldolase activity; P:lactose catabolic process via tagatose-6-phosphate; F:tagatose-6-phosphate kinase activity	EC:2.7.1.144
427	SCAZ3_09120		tagatose-6-phosphate kinase	tagatose-6-phosphate kinase	P:lactose catabolic process via tagatose-6-phosphate; F:tagatose-6-phosphate kinase activity	EC:5.3.1.26
428	SCAZ3_09125		galactose-6-phosphate isomerase subunit LacB	galactose-6-phosphate isomerase subunit	P:lactose catabolic process via tagatose-6-phosphate; F:galactose-6-phosphate isomerase activity	EC:5.3.1.26
429	SCAZ3_09130		galactose-6-phosphate isomerase subunit LacA	galactose-6-phosphate isomerase subunit	P:lactose catabolic process via tagatose-6-phosphate; F:galactose-6-phosphate isomerase activity
430	SCAZ3_09135		putative transcriptional regulator	transcriptional regulator	-	EC:2.7.1.69
431	SCAZ3_09140		sugar phosphotransferase system (PTS),galactitol-specific family IIC protein	pts galactose-specific iic component	C:integral to membrane; P:phosphoenolpyruvate-dependent sugar phosphotransferase system; F:protein-N(PI)-phosphohistidine-sugar phosphotransferase activity	EC:2.7.1.69
432	SCAZ3_09145		PTS system, galactose-specific IIB component	pts galactose-specific iib component	P:phosphoenolpyruvate-dependent sugar phosphotransferase system; F:protein-N(PI)-phosphohistidine-sugar phosphotransferase activity	EC:2.7.1.69
433	SCAZ3_09150		PTS system, galactose-specific IIA component	pts galactose-specific iia component	P:phosphoenolpyruvate-dependent sugar phosphotransferase system; F:sugar:hydrogen symporter activity; F:protein-N(PI)-phosphohistidine-sugar phosphotransferase activity	-
434	SCAZ3_09155		putative lactose phosphotransferase system repressor protein	lactose phosphotransferase system repressor	C:intracellular; F:transcription factor activity; F:transferase activity; P:regulation of transcription, DNA-dependent	-
435	SCAZ3_09160		putative copper chaperone	copper chaperone	F:metal ion binding; P:metal ion transport	EC:3.6.3.4
436	SCAZ3_09165		putative cation transporting ATP-ase - copper transport operon	copper-exporting atpase	P:auxin biosynthetic process; P:copper ion transport; F:copper-exporting ATPase activity; C:integral to membrane; F:metal ion binding; P:ATP biosynthetic process; F:ATP binding	-
437	SCAZ3_09170		putative negative transcriptional regulator	negative regulator of copper transport operon	F:specific transcriptional repressor activity; F:DNA binding; P:negative regulation of transcription	-
438	SCAZ3_09175		esterase	esterase	F:hydrolase activity
439	SCAZ3_09180		hypothetical protein	---NA---	-	-
440	SCAZ3_09185	rbfA	ribosome-binding factor A	ribosome-binding factor a	P:rRNA processing; C:cytoplasm	-
441	SCAZ3_09190	infB	translation initiation factor IF-2	translation initiation factor if-2	C:cytoplasm; P:translational initiation; F:GTP binding; F:translation initiation factor activity; P:small GTPase mediated signal transduction; F:GTPase activity	-
442	SCAZ3_09195		hypothetical protein	ribosomal protein l7a family	C:ribosome
443	SCAZ3_09200		hypothetical cytosolic protein	hypothetical cytosolic protein	-	-
444	SCAZ3_09205	nusA	transcription elongation factor NusA	transcription elongation factor	F:RNA binding; F:protein binding; P:regulation of transcription termination; F:transcription factor activity	-
445	SCAZ3_09210		hypothetical protein	conserved hypotehtical protein	P:ribosomal small subunit biogenesis; C:cytoplasm	EC:2.1.1.33
446	SCAZ3_09215	trmB	tRNA (guanine-N(7)-)-methyltransferase	trna (guanine-n -)-methyltransferase	F:tRNA (guanine-N7-)-methyltransferase activity; P:tRNA modification	-
447	SCAZ3_09220		phosphotransferase enzyme family protein	phosphotransferase enzyme family protein	F:transferase activity
448	SCAZ3_09225		protein ecsB	protein ecsb	F:ATP binding	EC:3.6.1.3
449	SCAZ3_09230		ABC transporter ATP-binding protein	abc transporter atp-binding protein	F:ATPase activity; F:ATP binding; P:auxin biosynthetic process	EC:3.6.1.17
450	SCAZ3_09235		putative cell-cycle regulation histidine triad protein HIT	hit family protein	F:bis(5'-nucleosyl)-tetraphosphatase (asymmetrical) activity
451	SCAZ3_09240		hypothetical protein	cog0840: methyl-accepting chemotaxis protein	-
452	SCAZ3_09245		Putative transcription regulator	family transcriptional regulator	-	-
453	SCAZ3_09250		Acetyltransferase	acetyltransferase	F:N-acetyltransferase activity; P:metabolic process	-
454	SCAZ3_09255		hypothetical protein	atp gtp hydrolase	F:hydrolase activity	-
455	SCAZ3_09260		permease	guanine-hypoxanthine permease	P:transmembrane transport; C:membrane; F:transporter activity	-
456	SCAZ3_09265		hypothetical protein	cof-like hydrolase	P:metabolic process; F:hydrolase activity	EC:2.7.1.69
457	SCAZ3_09270		Putative mannose-specific phosphotransferase system component IIAB	pts mannose-specific iiab component	F:kinase activity; C:integral to membrane; P:phosphoenolpyruvate-dependent sugar phosphotransferase system; C:cytoplasm; F:protein-N(PI)-phosphohistidine-sugar phosphotransferase activity	EC:2.7.1.69
458	SCAZ3_09275		PTS system, mannose-specific IIC component	pts mannose-specific iic component	C:integral to membrane; P:phosphoenolpyruvate-dependent sugar phosphotransferase system; F:protein-N(PI)-phosphohistidine-sugar phosphotransferase activity	EC:2.7.1.69
459	SCAZ3_09280		PTS system, mannose-specific IID component	pts mannose-specific iid component	C:integral to membrane; P:phosphoenolpyruvate-dependent sugar phosphotransferase system; F:protein-N(PI)-phosphohistidine-sugar phosphotransferase activity
460	SCAZ3_09285		hypothetical protein	hypothetical cytosolic protein	-	EC:6.1.1.11
461	SCAZ3_09290		seryl-tRNA synthetase	seryl-trna synthetase	F:serine-tRNA ligase activity; P:selenocysteine biosynthetic process; P:seryl-tRNA aminoacylation; F:ATP binding; C:cytoplasm	EC:6.4.1.2
462	SCAZ3_09295		acetyl-CoA carboxylase subunit alpha	acetyl- carboxylase subunit alpha	C:acetyl-CoA carboxylase complex; P:fatty acid biosynthetic process; F:metal ion binding; F:ATP binding; F:transferase activity; F:acetyl-CoA carboxylase activity	EC:6.4.1.2
463	SCAZ3_09300		acetyl-CoA carboxylase subunit beta	acetyl- carboxylase subunit beta	C:acetyl-CoA carboxylase complex; P:fatty acid biosynthetic process; F:metal ion binding; F:ATP binding; F:transferase activity; F:acetyl-CoA carboxylase activity	EC:6.4.1.2; EC:6.3.4.14
464	SCAZ3_09305		acetyl-CoA carboxylase biotin carboxylase subunit	acetyl- carboxylase biotin carboxylase subunit	F:biotin binding; F:acetyl-CoA carboxylase activity; P:metabolic process; F:ATP binding; F:biotin carboxylase activity	EC:4.2.1.60
465	SCAZ3_09310	fabZ	(3R)-hydroxymyristoyl-ACP dehydratase	-hydroxymyristoyl-	C:cytoplasm; P:fatty acid biosynthetic process; P:lipid A biosynthetic process; F:3-hydroxydecanoyl-[acyl-carrier-protein] dehydratase activity	EC:6.4.1.2
466	SCAZ3_09315		acetyl-CoA carboxylase biotin carboxyl carrier protein subunit	acetyl- carboxylase biotin carboxyl carrier protein subunit	P:fatty acid biosynthetic process; C:acetyl-CoA carboxylase complex; F:biotin binding; F:acetyl-CoA carboxylase activity	EC:2.3.1.41
467	SCAZ3_09320		3-oxoacyl-(acyl carrier protein) synthase II	3-oxoacyl-(acyl carrier protein) synthase ii	F:3-oxoacyl-[acyl-carrier-protein] synthase activity; P:fatty acid biosynthetic process	EC:1.1.1.100
468	SCAZ3_09325	fabG	3-ketoacyl-(acyl-carrier-protein) reductase	3-ketoacyl-(acyl-carrier-protein) reductase	P:fatty acid biosynthetic process; F:NAD or NADH binding; F:3-oxoacyl-[acyl-carrier-protein] reductase activity; P:oxidation reduction	EC:2.3.1.39
469	SCAZ3_09330		Malonyl-CoA-(acyl-carrier-protein) transacylase	malonyl -acyl carrier protein transacylase	P:fatty acid biosynthetic process; F:[acyl-carrier-protein] S-malonyltransferase activity; F:binding	EC:1.3.1.9; EC:1.13.12.16
470	SCAZ3_09335		enoyl-ACP reductase	enoyl-	P:oxidation reduction; F:enoyl-[acyl-carrier-protein] reductase (NADH) activity; F:2-nitropropane dioxygenase activity	-
471	SCAZ3_09340	acpP	acyl carrier protein	acyl carrier protein	P:fatty acid biosynthetic process; F:acyl carrier activity; C:cytoplasm; F:cofactor binding	EC:2.3.1.180; EC:2.3.1.41
472	SCAZ3_09345		3-oxoacyl-(acyl carrier protein) synthase III	3-oxoacyl-(acyl carrier protein) synthase iii	C:cytoplasm; P:fatty acid biosynthetic process; F:beta-ketoacyl-acyl-carrier-protein synthase III activity; F:3-oxoacyl-[acyl-carrier-protein] synthase activity	-
473	SCAZ3_09350		MarR family transcriptional regulator	family transcriptional regulator	C:intracellular; F:transcription factor activity; P:regulation of transcription, DNA-dependent	EC:4.2.1.17
474	SCAZ3_09355		enoyl-CoA hydratase	enoyl- hydratase	P:metabolic process; F:enoyl-CoA hydratase activity; F:isomerase activity	-
475	SCAZ3_09360		chaperone protein DnaJ	chaperone protein	C:cytoplasm; P:DNA replication; F:metal ion binding; P:protein folding; F:heat shock protein binding; F:ATP binding; F:unfolded protein binding; P:response to heat	-
476	SCAZ3_09365	dnaK	molecular chaperone DnaK	molecular chaperone	P:protein folding; F:unfolded protein binding; F:ATP binding; P:response to stress; P:auxin biosynthetic process	-
477	SCAZ3_09370		heat shock protein GrpE	heat shock protein	P:protein folding; F:chaperone binding; P:protein import into mitochondrial matrix; P:response to stress; F:adenyl-nucleotide exchange factor activity; C:mitochondrion; F:protein homodimerization activity	-
478	SCAZ3_09375	hrcA	heat-inducible transcription repressor	heat-inducible transcription repressor	P:negative regulation of transcription, DNA-dependent; F:DNA binding; P:response to stress; F:transcription repressor activity	EC:3.5.1.28; EC:3.2.1.17; EC:3.5.1.4
479	SCAZ3_09380		N-acetylmuramoyl-L-alanine amidase	n-acetylmuramoyl-l-alanine amidase	P:peptidoglycan catabolic process; F:N-acetylmuramoyl-L-alanine amidase activity; F:lysozyme activity; F:amidase activity	EC:3.4.16.4; EC:3.4.17.14
480	SCAZ3_09385		D-alanyl-D-alanine carboxypeptidase	d-alanyl-d-alanine carboxypeptidase	P:proteolysis; F:serine-type D-Ala-D-Ala carboxypeptidase activity; F:zinc D-Ala-D-Ala carboxypeptidase activity	EC:5.4.2.1
481	SCAZ3_09390		putative phosphoglycerate mutase	phosphoglycerate mutase family protein	F:phosphoglycerate mutase activity
482	SCAZ3_09395		lipoprotein VSAC (fragment)	protein	-	-
483	SCAZ3_09400		transglycosylase associated protein	transglycosylase associated protein	C:integral to membrane	-
484	SCAZ3_09405		membrane protein	membrane protein	C:membrane	EC:6.3.5.7
485	SCAZ3_09410	gatB	aspartyl/glutamyl-tRNA amidotransferase subunit B	aspartyl glutamyl-trna amidotransferase subunit b	F:ATP binding; P:translation; F:glutaminyl-tRNA synthase (glutamine-hydrolyzing) activity; F:transferase activity	EC:6.3.5.7
486	SCAZ3_09415	gatA	aspartyl/glutamyl-tRNA amidotransferase subunit A	aspartyl glutamyl-trna amidotransferase subunit a	F:ATP binding; P:translation; F:glutaminyl-tRNA synthase (glutamine-hydrolyzing) activity; F:transferase activity	EC:6.3.5.7
487	SCAZ3_09420	gatC	aspartyl/glutamyl-tRNA amidotransferase subunit C	aspartyl glutamyl-trna amidotransferase subunit c	F:glutaminyl-tRNA synthase (glutamine-hydrolyzing) activity; P:regulation of translational fidelity; F:ATP binding; F:transferase activity	EC:2.7.9.1
488	SCAZ3_09425		pyruvate phosphate dikinase	phosphate dikinase	F:kinase activity; F:ATP binding; P:phosphorylation; F:pyruvate, phosphate dikinase activity	-
489	SCAZ3_09430		hypothetical protein	protein of hypothetical function duf299	F:kinase activity; F:ATP binding	-
490	SCAZ3_09435		CBS domain protein	cbs domain protein	F:DNA binding	-
491	SCAZ3_09440		hypothetical protein	rhodanese-like domain protein	F:transferase activity	EC:3.5.1.19
492	SCAZ3_09445		pyrazinamidase / nicotinamidase	isochorismatase family protein	P:metabolic process; F:nicotinamidase activity	-
493	SCAZ3_09450		transcriptional repressor CodY	gtp-sensing transcriptional pleiotropic repressor	C:cytoplasm; P:negative regulation of transcription, DNA-dependent; F:GTP binding; F:DNA binding; F:transcription repressor activity	EC:4.4.1.14; EC:2.6.1.1
494	SCAZ3_09455		aminotransferase AlaT	aminotransferase	F:pyridoxal phosphate binding; F:1-aminocyclopropane-1-carboxylate synthase activity; P:biosynthetic process; F:L-aspartate:2-oxoglutarate aminotransferase activity	-
495	SCAZ3_09460		universal stress protein	universal stress protein	P:response to stress	-
496	SCAZ3_09465		haloacid dehalogenase-like hydrolase	haloacid dehalogenase-like hydrolase	P:metabolic process; F:hydrolase activity	EC:3.5.1.1
497	SCAZ3_09470		L-asparaginase	l-asparaginase	F:asparaginase activity; P:cellular amino acid metabolic process
498	SCAZ3_09475		hypothetical protein	---NA---	-	-
499	SCAZ3_09480		ATP-dependent DNA helicase RecG	atp-dependent dna helicase	P:auxin biosynthetic process; F:nucleic acid binding; F:ATP-dependent DNA helicase activity; F:ATP binding; P:DNA recombination; P:DNA repair	EC:3.6.1.3
500	SCAZ3_09485		ABC transporter ATP-binding protein	cobalt transport atp-binding protein cbio	F:ATPase activity; F:ATP binding; P:auxin biosynthetic process	-
501	SCAZ3_09490		hypothetical protein	cobalt transport protein cbiq	P:cobalt ion transport; F:cobalt ion transmembrane transporter activity; P:cobalamin biosynthetic process
502	SCAZ3_09495		Permease component BL0695 of the cbiOQ-type ABC transporter	membrane-bound protein	-	-
503	SCAZ3_09500		ABC transporter ATP-binding protein	abc transporter atp-binding protein	P:auxin biosynthetic process; F:ATPase activity, coupled to transmembrane movement of substances; P:transmembrane transport; F:ATP binding; C:integral to membrane	-
504	SCAZ3_09505		Putative ABC transporter	abc transporter atp-binding protein	P:auxin biosynthetic process; F:ATPase activity, coupled to transmembrane movement of substances; P:transmembrane transport; F:ATP binding; C:integral to membrane	EC:3.6.1.3
505	SCAZ3_09510		ferrichrome ABC transporter ATP-binding protein	ferrichrome transport atp-binding protein	F:ATPase activity; F:ATP binding; P:auxin biosynthetic process	-
506	SCAZ3_09515		ferrichrome transport system permease protein	ferrichrome transport system permease protein fhub	P:transport; C:plasma membrane; C:integral to membrane; F:transporter activity	-
507	SCAZ3_09520		Ferrichrome-binding periplasmic protein precursor	ferrichrome-binding protein	F:iron ion transmembrane transporter activity; P:high-affinity iron ion transport
508	SCAZ3_09525		hypothetical protein	heme-binding protein	F:iron ion transmembrane transporter activity; P:high-affinity iron ion transport	-
509	SCAZ3_09530		iron ABC transporter permease	fe3+-siderophore transport protein	F:protein binding
510	SCAZ3_09535		immunogenic secreted protein precursor-like protein	immunogenic secreted protein	-	EC:5.1.1.1
511	SCAZ3_09540	alr	alanine racemase	alanine racemase	P:regulation of cell shape; F:alanine racemase activity; P:cellular cell wall organization; P:peptidoglycan biosynthetic process; F:pyridoxal phosphate binding; P:alanine metabolic process	EC:2.7.8.7; EC:5.1.1.1
512	SCAZ3_09545	acpS	4'-phosphopantetheinyl transferase	4 -phosphopantetheinyl transferase	F:holo-[acyl-carrier-protein] synthase activity; P:fatty acid biosynthetic process; F:alanine racemase activity; P:peptidoglycan biosynthetic process; F:magnesium ion binding; C:cytoplasm; F:pyridoxal phosphate binding; P:alanine metabolic process	-
513	SCAZ3_09550		preprotein translocase subunit SecA	preprotein translocase subunit	C:cytoplasm; P:auxin biosynthetic process; F:metal ion binding; C:plasma membrane; F:protein binding; P:protein import; P:intracellular protein transmembrane transport; F:ATP binding; P:protein targeting	EC:5.3.1.8
514	SCAZ3_09555		Mannose-6-phosphate isomerase	mannose-6-phosphate isomerase	F:zinc ion binding; F:mannose-6-phosphate isomerase activity; P:carbohydrate metabolic process	EC:2.7.1.4
515	SCAZ3_09560		fructokinase	fructokinase	F:fructokinase activity	EC:3.2.1.96
516	SCAZ3_09565		secreted endoglycosidase	endo-beta-n-acetylglucosaminidase f2 precursor	F:mannosyl-glycoprotein endo-beta-N-acetylglucosaminidase activity; P:carbohydrate metabolic process	EC:2.7.1.69
517	SCAZ3_09570		PTS system, sucrose-specific IIABC component	pts sucrose-specific iiabc component	F:kinase activity; C:plasma membrane; P:phosphoenolpyruvate-dependent sugar phosphotransferase system; F:sugar:hydrogen symporter activity; C:integral to membrane; F:protein-N(PI)-phosphohistidine-sugar phosphotransferase activity	EC:3.2.1.26
518	SCAZ3_09575		sucrose-6-phosphate hydrolase	sucrose-6-phosphate hydrolase	F:beta-fructofuranosidase activity; C:cytoplasm; P:carbohydrate metabolic process	-
519	SCAZ3_09580		putative sucrose operon repressor	sucrose operon repressor	C:intracellular; F:transcription factor activity; P:regulation of transcription, DNA-dependent
520	SCAZ3_09585		hypothetical protein	---NA---	-	-
521	SCAZ3_09590	nusB	transcription antitermination protein NusB	transcription antitermination protein	P:transcription termination; F:RNA binding; P:regulation of transcription, DNA-dependent; F:transcription termination factor activity
522	SCAZ3_09595		hypothetical protein	gls24 family general stress protein	-	-
523	SCAZ3_09600		elongation factor P	elongation factor p	C:cytoplasm; F:translation elongation factor activity; P:translational elongation	-
524	SCAZ3_09605		ComE operon protein 2	operon protein 2	F:zinc ion binding; F:hydrolase activity, acting on carbon-nitrogen (but not peptide) bonds	EC:3.4.13.0; EC:3.4.11.0
525	SCAZ3_09610		Xaa-Pro dipeptidase	xaa-pro dipeptidase	F:metal ion binding; P:cellular process; F:dipeptidase activity; P:proteolysis; F:metalloexopeptidase activity; F:aminopeptidase activity
526	SCAZ3_09615		hypothetical protein	excalibur domain protein	-
527	SCAZ3_09620		Thiol-disulfide isomerase and thioredoxin	thiol-disulfide isomerase and thioredoxin	F:isomerase activity; P:cell redox homeostasis	-
528	SCAZ3_09625	uvrA	excinuclease ABC subunit A
529	SCAZ3_09630		Putative divalent cation transport protein, magnesium transporter, CorA family	like mg2+ transporter protein	P:metal ion transport; C:integral to membrane; F:metal ion transmembrane transporter activity; P:transmembrane transport
530	SCAZ3_09635		hypothetical protein	hypothetical membrane spanning protein	-	-
531	SCAZ3_09640	rpsR	30S ribosomal protein S18	30s ribosomal protein s18	C:ribosome; F:structural constituent of ribosome; P:translation; F:rRNA binding	-
532	SCAZ3_09645		single-stranded DNA-binding protein	single-stranded dna-binding protein	P:DNA repair; F:single-stranded DNA binding; P:DNA replication
533	SCAZ3_09650	rpsF	30S ribosomal protein S6
534	SCAZ3_09655		hypothetical protein	membrane protein	-	-
535	SCAZ3_09660		A/G-specific adenine glycosylase	a g-specific adenine glycosylase	P:base-excision repair; C:intracellular; F:DNA N-glycosylase activity; F:DNA binding	-
536	SCAZ3_09665		thioredoxin	thioredoxin	P:cell redox homeostasis; F:electron carrier activity; F:protein disulfide oxidoreductase activity; P:glycerol ether metabolic process	-
537	SCAZ3_09670		pyridine nucleotide-disulfide oxidoreductase	pyridine nucleotide-disulfide oxidoreductase	P:cell redox homeostasis; F:FAD binding; C:cytoplasm; P:oxidation reduction; F:oxidoreductase activity	-
538	SCAZ3_09675		DNA mismatch repair protein	dna mismatch repair protein	P:maintenance of fidelity during DNA-dependent DNA replication; F:ATP binding; F:damaged DNA binding; P:mismatch repair; F:mismatched DNA binding	-
539	SCAZ3_09680		colicin V production protein	colicin v production protein	P:toxin biosynthetic process; C:membrane
540	SCAZ3_09685		putative cytoplasmic protein	cytoplasmic protein	-
541	SCAZ3_09690		hypothetical protein	---NA---	-	EC:3.1.26.4
542	SCAZ3_09695		ribonuclease HIII	ribonuclease hiii	C:cytoplasm; P:RNA catabolic process; F:ribonuclease H activity; F:RNA binding; F:magnesium ion binding	-
543	SCAZ3_09700		Signal peptidase I	signal peptidase i	C:integral to membrane; P:proteolysis; F:serine-type peptidase activity	EC:3.1.11.5
544	SCAZ3_09705		putative exodeoxyribonuclease V (alpha subunit)	exodeoxyribonuclease v alpha chain	P:auxin biosynthetic process; F:exodeoxyribonuclease V activity; F:helicase activity; F:DNA binding; F:nucleotide binding; P:DNA repair
545	SCAZ3_09710		hypothetical protein	membrane protein	-	EC:2.7.7.7
546	SCAZ3_09715		DNA polymerase IV	dna polymerase iv	C:cytoplasm; P:DNA-dependent DNA replication; F:DNA-directed DNA polymerase activity; F:magnesium ion binding; F:damaged DNA binding; P:DNA repair	EC:2.3.1.54
547	SCAZ3_09720		Putative pyruvate formate-lyase	formate acetyltransferase	P:glucose metabolic process; C:cytoplasm; F:formate C-acetyltransferase activity; F:lyase activity	-
548	SCAZ3_09725		acetyltransferase (GNAT) family protein	gnat family	F:N-acetyltransferase activity; P:metabolic process	-
549	SCAZ3_09730		hypothetical protein	family transcription regulator	C:intracellular; F:transcription factor activity; P:regulation of transcription, DNA-dependent
550	SCAZ3_09735		beta-lactamase	beta-lactamase	-
551	SCAZ3_09740		hypothetical protein	c3-degrading proteinase	-	-
552	SCAZ3_09745		hypothetical protein	membrane protein	C:integral to membrane	-
553	SCAZ3_09750		glycerol facilitator-aquaporin	glycerol facilitator-aquaporin	P:transport; C:integral to membrane; F:transporter activity	EC:3.4.11.0
554	SCAZ3_09755		x-prolyl-dipeptidyl aminopeptidase	x-prolyl-dipeptidyl aminopeptidase	C:cytoplasm; P:proteolysis; F:dipeptidyl-peptidase activity; F:aminopeptidase activity; F:serine-type peptidase activity	-
555	SCAZ3_09760		hypothetical protein	hypothetical cytosolic protein	F:FMN binding	-
556	SCAZ3_09765		hypothetical protein	dna-binding protein	F:sequence-specific DNA binding	-
557	SCAZ3_09770		transcriptional regulator	transcriptional regulator	F:sequence-specific DNA binding
558	SCAZ3_09775		hypothetical protein	---NA---	-	-
559	SCAZ3_09780		histidine kinase protein	sensor histidine kinase	P:two-component signal transduction system (phosphorelay); F:two-component sensor activity; P:peptidyl-histidine phosphorylation; F:ATP binding; P:signal transduction; C:integral to membrane	-
560	SCAZ3_09785		DNA-binding response regulator	dna-binding response regulator	P:two-component signal transduction system (phosphorelay); F:DNA binding; F:two-component response regulator activity; P:regulation of transcription, DNA-dependent
561	SCAZ3_09790		hypothetical protein	exported protein	-
562	SCAZ3_09795		hypothetical protein	dna-binding family	-	-
563	SCAZ3_09800		MerR family transcriptional regulator	family transcriptional regulator	F:transcription factor activity; F:nucleotide binding; P:regulation of transcription, DNA-dependent	EC:2.7.7.7
564	SCAZ3_09805		DNA polymerase III subunit epsilon	dna polymerase iii subunit epsilon	C:cytoplasm; F:DNA-directed DNA polymerase activity; P:DNA replication; F:DNA binding; F:3'-5' exonuclease activity	-
565	SCAZ3_09810		hypothetical cytosolic protein	dna-binding protein	F:DNA binding	EC:1.8.1.4
566	SCAZ3_09815		NAD(FAD)-utilizing dehydrogenases	nad -utilizing dehydrogenases	F:FAD binding; P:oxidation reduction; F:dihydrolipoyl dehydrogenase activity	-
567	SCAZ3_09820		30S ribosomal protein S14-2	30s ribosomal protein s14	C:ribosome; F:metal ion binding; F:structural constituent of ribosome; P:translation; F:rRNA binding	EC:3.4.24.0
568	SCAZ3_09825		putative DNA-binding/iron metalloprotein/AP endonuclease	dna-binding iron metalloprotein ap endonuclease	F:metalloendopeptidase activity; P:proteolysis; F:zinc ion binding	EC:2.3.1.128
569	SCAZ3_09830		ribosomal-protein-S18-alanine acetyltransferase	ribosomal-protein-alanine acetyltransferase	F:ribosomal-protein-alanine N-acetyltransferase activity; P:N-terminal protein amino acid acetylation	EC:3.4.24.0
570	SCAZ3_09835		Non-proteolytic protein, peptidase family M22	glycoprotease family protein	F:metalloendopeptidase activity; P:proteolysis
571	SCAZ3_09840		hypothetical protein	transcriptional regulator	-	-
572	SCAZ3_09845		hypothetical protein	zn-dependent hydrolase	F:metal ion binding; F:hydrolase activity, acting on ester bonds; F:RNA binding	EC:3.6.1.3
573	SCAZ3_09850		di-tripeptide transporter ATP-binding protein	oligopeptide abc atp-binding protein	P:auxin biosynthetic process; P:peptide transport; F:ATPase activity; F:ATP binding	EC:3.6.1.3
574	SCAZ3_09855		oligopeptide transport ATP-binding protein OppD	oligopeptide abc atp-binding protein	P:auxin biosynthetic process; F:peptide transporter activity; P:peptide transport; F:ATPase activity; F:ATP binding	-
575	SCAZ3_09860		oligopeptide transport system permease protein OppC	oligopeptide abc permease protein	P:transport; C:plasma membrane; C:integral to membrane; F:transporter activity	-
576	SCAZ3_09865		di-tripeptide transport system permease protein	oligopeptide abc permease protein	P:transport; C:plasma membrane; C:integral to membrane; F:transporter activity	-
577	SCAZ3_09870		oligopeptide-binding protein OppA precursor	peptide binding protein	F:kinase activity; P:transport; F:transporter activity	EC:6.3.1.2
578	SCAZ3_09875		glutamine synthetase	glutamine synthetase	C:cytoplasm; F:glutamate-ammonia ligase activity; P:nitrogen fixation; P:glutamine biosynthetic process	-
579	SCAZ3_09880		Putative transcriptional regulator	transcriptional regulator	F:transcription factor activity; F:nucleotide binding; P:regulation of transcription, DNA-dependent
580	SCAZ3_09885		hypothetical protein	membrane protein	-	EC:2.7.2.3
581	SCAZ3_09890	pgk	phosphoglycerate kinase	phosphoglycerate kinase	C:cytoplasm; F:phosphoglycerate kinase activity; F:ATP binding; P:glycolysis	EC:3.1.3.2
582	SCAZ3_09895		Putative acid phosphatase	acid phosphatase	F:acid phosphatase activity	EC:1.2.1.12
583	SCAZ3_09900		Glyceraldehyde 3-phosphate dehydrogenase	nephritis-associated plasmin receptor	C:cytoplasm; F:receptor activity; F:NAD or NADH binding; P:oxidation reduction; P:glycolysis; F:glyceraldehyde-3-phosphate dehydrogenase (phosphorylating) activity
584	SCAZ3_09905		hypothetical protein	hypothetical protein HMPREF9958_1049 [Streptococcus mitis SK1073]	-
585	SCAZ3_09910		phage protein	phage protein	-
586	SCAZ3_09915		hypothetical protein	orf16-like protein	-
587	SCAZ3_09920		putative plasmid partition protein	chromosome partitioning atpase	-	-
588	SCAZ3_09925		DNA-binding protein	dna-binding protein	F:sequence-specific DNA binding
589	SCAZ3_09930		hypothetical protein	relaxase	-
590	SCAZ3_09935		PcfF	bacterial mobilization protein	-
591	SCAZ3_09940		hypothetical protein	---NA---	-
592	SCAZ3_09945		hypothetical protein	conserved hypothetical protein [Streptococcus sp. oral taxon 071 str. 73H25AP]	-
593	SCAZ3_09950		hypothetical protein	hypothetical protein HMPREF9958_1057 [Streptococcus mitis SK1073]	-	-
594	SCAZ3_09955		hypothetical protein	family protein	C:membrane; P:unidirectional conjugation
595	SCAZ3_09960		hypothetical protein	conserved domain protein	-
596	SCAZ3_09965		hypothetical protein	membrane protein	-
597	SCAZ3_09970		hypothetical protein	---NA---	-
598	SCAZ3_09975		hypothetical protein	membrane protein	-
599	SCAZ3_09980		hypothetical protein	chap domain protein	-
600	SCAZ3_09985		hypothetical protein	hypothetical protein HMPREF1042_2347 [Streptococcus constellatus subsp. pharyngis SK1060]	-	EC:2.7.7.49
601	SCAZ3_09990		group II intron reverse transcriptase/maturase	rna-directed dna polymerase	F:RNA binding; F:RNA-directed DNA polymerase activity; P:RNA-dependent DNA replication
602	SCAZ3_09995		hypothetical protein	hypothetical protein HMPREF9395_1967 [Streptococcus sanguinis SK1058]	-
603	SCAZ3_10000		hypothetical protein	conserved domain protein	-
604	SCAZ3_10005		hypothetical protein	---NA---	-
605	SCAZ3_10010		hypothetical protein	---NA---	-
606	SCAZ3_10015		hypothetical protein	conserved domain protein	P:conjugation with cellular fusion
607	SCAZ3_10020		hypothetical protein	---NA---	-
608	SCAZ3_10025		cell surface protein	cell wall surface anchor family protein	C:cell wall; C:cell surface	-
609	SCAZ3_10030		hypothetical protein	cell surface protein	C:cell part	-
610	SCAZ3_10035		M protein	cell surface protein	C:cell part
611	SCAZ3_10040		hypothetical protein	hypothetical protein HMPREF9958_1538 [Streptococcus mitis SK1073]	-	-
612	SCAZ3_10045		single-strand binding protein ssB	single-strand binding protein	P:cellular process
613	SCAZ3_10050		gp49 bacteriophage-like protein	replication initiator protein a	-
614	SCAZ3_10055		hypothetical protein	conserved hypothetical protein [Streptococcus sp. oral taxon 071 str. 73H25AP]	-
615	SCAZ3_10060		hypothetical protein	hypothetical protein HMPREF9320_0673 [Streptococcus pseudoporcinus SPIN 20026]	-	-
616	SCAZ3_10065		elongation factor G	elongation factor g	C:cytoplasm; F:translation elongation factor activity; F:GTP binding; P:translational elongation; F:GTPase activity	-
617	SCAZ3_10070		30S ribosomal protein S7	30s ribosomal protein s7	F:structural constituent of ribosome; C:small ribosomal subunit; P:translation; F:rRNA binding; F:tRNA binding	-
618	SCAZ3_10075	rpsL	30S ribosomal protein S12	30s ribosomal protein s12	F:structural constituent of ribosome; C:small ribosomal subunit; P:translation; F:rRNA binding; F:tRNA binding
619	SCAZ3_10080		Surface exclusion protein	surface exclusion protein	-	-
620	SCAZ3_10085		pur operon repressor	pur operon repressor	F:DNA binding; P:negative regulation of purine base metabolic process; P:nucleoside metabolic process; P:negative regulation of transcription; F:transcription repressor activity	-
621	SCAZ3_10090		Putative CMP-binding factor	cmp-binding factor	F:nucleic acid binding; F:catalytic activity
622	SCAZ3_10095		RmuC family protein	family protein	-	EC:2.7.6.2
623	SCAZ3_10100		Thiamin pyrophosphokinase	thiamin pyrophosphokinase	F:kinase activity; F:thiamin diphosphokinase activity; F:ATP binding; P:thiamin diphosphate biosynthetic process; P:thiamin metabolic process	EC:5.1.3.1
624	SCAZ3_10105		ribulose-phosphate 3-epimerase	ribulose-phosphate 3-epimerase	P:carbohydrate metabolic process; F:ribulose-phosphate 3-epimerase activity	-
625	SCAZ3_10110		ribosome-associated GTPase	ribosome-associated gtpase	F:metal ion binding; F:GTPase activity; F:GTP binding	-
626	SCAZ3_10115		major facilitator superfamily protein	major facilitator superfamily protein	P:tetracycline transport; P:transmembrane transport; C:integral to membrane; P:response to antibiotic; F:tetracycline:hydrogen antiporter activity
627	SCAZ3_10120		membrane protein	membrane protein	-	-
628	SCAZ3_10125		hypothetical protein	arginine ornithine apc family amino acid-polyamine-organocation antiporter	C:integral to membrane	EC:2.7.2.2
629	SCAZ3_10130		carbamate kinase	carbamate kinase	P:arginine metabolic process; C:cytoplasm; P:cellular amino acid biosynthetic process; F:carbamate kinase activity; F:ATP binding	EC:2.1.3.3
630	SCAZ3_10135		ornithine carbamoyltransferase	ornithine carbamoyltransferase	P:arginine biosynthetic process; F:ornithine carbamoyltransferase activity; F:amino acid binding; C:ornithine carbamoyltransferase complex	-
631	SCAZ3_10140		sensor histidine kinase, putative	sensor histidine kinase	F:two-component sensor activity; P:peptidyl-histidine phosphorylation; F:ATP binding; P:signal transduction	-
632	SCAZ3_10145		response regulator	response regulator	P:two-component signal transduction system (phosphorelay); F:two-component response regulator activity; P:regulation of transcription, DNA-dependent	-
633	SCAZ3_10150	ksgA	dimethyladenosine transferase	dimethyladenosine transferase	C:cytoplasm; F:RNA binding; P:rRNA modification; F:rRNA (adenine-N6,N6-)-dimethyltransferase activity
634	SCAZ3_10155		hypothetical protein	---NA---	-	EC:3.1.26.8
635	SCAZ3_10160		ribonuclease M5	ribonuclease m5	F:nucleic acid binding; P:DNA metabolic process; F:ribonuclease M5 activity	EC:3.1.21.0
636	SCAZ3_10165		TatD related DNase	related dnase	F:endodeoxyribonuclease activity, producing 5'-phosphomonoesters
637	SCAZ3_10170		hypothetical protein	---NA---	-	-
638	SCAZ3_10175		EmrB/QacA family drug resistance transporter	mfs family major facilitator multidrug:cation symporter	P:transport; P:response to chemical stimulus; C:membrane	-
639	SCAZ3_10180		isochorismatase hydrolase	isochorismatase	F:hydrolase activity; P:metabolic process	-
640	SCAZ3_10185		RpiR family transcriptional regulator	family transcriptional regulator	F:sugar binding; P:carbohydrate metabolic process; F:transcription factor activity; P:regulation of transcription, DNA-dependent	EC:2.7.1.69
641	SCAZ3_10190		sugar phosphotransferase system (PTS), IIBC component	phosphotransferase eiic	F:kinase activity; C:plasma membrane; P:phosphoenolpyruvate-dependent sugar phosphotransferase system; F:sugar:hydrogen symporter activity; C:integral to membrane; F:protein-N(PI)-phosphohistidine-sugar phosphotransferase activity	EC:5.1.3.9
642	SCAZ3_10195		N-acetylmannosamine-6-phosphate 2-epimerase	n-acetylmannosamine-6-phosphate 2-epimerase	P:N-acetylmannosamine metabolic process; F:N-acylglucosamine-6-phosphate 2-epimerase activity
643	SCAZ3_10200	rpmH	50S ribosomal protein L34	---NA---	-
644	SCAZ3_10205		hypothetical protein	hypothetical protein HMPREF1124_0871 [Streptococcus infantis X]	-
645	SCAZ3_10210		hypothetical protein	---NA---	-
646	SCAZ3_10215		hypothetical protein	conserved domain protein	-
647	SCAZ3_10220		hypothetical protein	signal peptide containing protein	-	EC:3.5.1.4
648	SCAZ3_10225		hypothetical protein	chap domain protein	F:amidase activity; P:peptidoglycan catabolic process
649	SCAZ3_10230		hypothetical protein	conserved hypothetical protein [Streptococcus anginosus F0211]	-
650	SCAZ3_10235		hypothetical protein	conjugation-related atpase	-
651	SCAZ3_10240		hypothetical protein	uncharacterized protein	-
652	SCAZ3_10245		hypothetical protein	conserved hypothetical protein [Streptococcus gallolyticus subsp. gallolyticus ATCC 43143]	-
653	SCAZ3_10250		hypothetical protein	brca1 c-terminal domain protein	-
654	SCAZ3_10255		hypothetical protein	brp blh family beta-carotene -monooxygenase	-
655	SCAZ3_10260		hypothetical protein	conserved hypothetical protein [Streptococcus anginosus F0211]	-
656	SCAZ3_10265		putative ROK family protein	rok family protein	-	EC:5.1.1.1
657	SCAZ3_10270		Gfo/Idh/MocA family oxidoreductase	oxidoreductase	P:oxidation reduction; F:alanine racemase activity; F:oxidoreductase activity; F:binding	EC:3.2.1.18
658	SCAZ3_10275		neuraminidase C	neuraminidase b	F:exo-alpha-sialidase activity; P:carbohydrate metabolic process
659	SCAZ3_10280		hypothetical protein	beta- beta subunit	-	-
660	SCAZ3_10285		sodium:solute symporter family protein	sodium:solute symporter family protein	C:integral to membrane; P:sodium ion transport; P:transmembrane transport; F:transporter activity	EC:4.1.3.3; EC:3.2.1.18
661	SCAZ3_10290		probable N-acetylneuraminate lyase	n-acetylneuraminate lyase	F:N-acetylneuraminate lyase activity; P:carbohydrate metabolic process; C:membrane; C:cell surface; F:exo-alpha-sialidase activity	EC:5.1.3.9
662	SCAZ3_10295		N-acetylmannosamine-6-phosphate 2-epimerase	n-acetylmannosamine-6-phosphate 2-epimerase	P:N-acetylmannosamine metabolic process; F:N-acylglucosamine-6-phosphate 2-epimerase activity	-
663	SCAZ3_10300		transcriptional regulator, RpiR family protein	phosphosugar-binding transcriptional	F:sugar binding; P:carbohydrate metabolic process; F:transcription factor activity; P:regulation of transcription, DNA-dependent	-
664	SCAZ3_10305		hypothetical protein	conjugation protein	C:membrane; P:unidirectional conjugation
665	SCAZ3_10310		hypothetical protein	---NA---	-
666	SCAZ3_10315		hypothetical protein	phage protein	-	EC:2.1.1.0
667	SCAZ3_10320		hypothetical protein	dna (cytosine-5-)-methyltransferase	F:nucleic acid binding; P:methylation; F:methyltransferase activity	-
668	SCAZ3_10325		hypothetical protein	single-strand binding family protein	F:single-stranded DNA binding; P:DNA replication
669	SCAZ3_10330		cell surface protein	cell surface protein	C:peptidoglycan-based cell wall; F:binding; P:adhesion to host; P:pathogenesis; C:cell surface; C:cell wall	-
670	SCAZ3_10335		hypothetical protein	lpxtg-motif cell wall anchor domain protein	C:cell wall
671	SCAZ3_10340		PrgA	lpxtg-motif protein cell wall anchor domain protein	C:cell surface; C:cell wall
672	SCAZ3_10345		hypothetical protein	hypothetical protein gbs0390 [Streptococcus agalactiae NEM316]	-
673	SCAZ3_10350		hypothetical protein	virb2 family membrane protein	-	-
674	SCAZ3_10355		hypothetical protein	atp-dependent clp protease	F:hydrolase activity; P:metabolic process; F:nucleotide binding	-
675	SCAZ3_10360		hypothetical protein	dna topoisomerase	P:DNA metabolic process; P:DNA conformation change; F:DNA topoisomerase activity
676	SCAZ3_10365		hypothetical protein	hypothetical protein gbs0386 [Streptococcus agalactiae NEM316]	P:DNA replication; F:zinc ion binding; F:DNA primase activity; F:DNA binding
677	SCAZ3_10370		hypothetical protein	hypothetical protein gbs0385 [Streptococcus agalactiae NEM316]	-
678	SCAZ3_10375		hypothetical protein	hypothetical cytosolic protein	-
679	SCAZ3_10380		hypothetical protein	conserved hypothetical protein [Streptococcus anginosus F0211]	-	-
680	SCAZ3_10385		hypothetical protein	dna-entry nuclease	F:binding
681	SCAZ3_10390		hypothetical protein	conserved hypothetical protein [Streptococcus gallolyticus subsp. gallolyticus ATCC 43143]	-
682	SCAZ3_10395		hypothetical protein	conserved hypothetical protein [Streptococcus gallolyticus subsp. gallolyticus ATCC 43143]	-
683	SCAZ3_10400		hypothetical protein	conserved hypothetical protein [Streptococcus anginosus F0211]	-
684	SCAZ3_10405		hypothetical protein	hypothetical protein FSLSAGS3026_08445 [Streptococcus agalactiae FSL S3-026]	-
685	SCAZ3_10410		hypothetical protein	---NA---	-
686	SCAZ3_10415		hypothetical protein	---NA---	-
687	SCAZ3_10420		hypothetical protein	hypothetical protein gbs0372 [Streptococcus agalactiae NEM316]	-
688	SCAZ3_10425		hypothetical protein	hypothetical protein FSLSAGS3026_10810 [Streptococcus agalactiae FSL S3-026]	-
689	SCAZ3_10430		hypothetical protein	glutaredoxin-like protein	P:cell redox homeostasis; F:electron carrier activity; F:protein disulfide oxidoreductase activity
690	SCAZ3_10435		hypothetical protein	hypothetical protein gbs0370 [Streptococcus agalactiae NEM316]	-
691	SCAZ3_10440		hypothetical protein	hypothetical protein FSLSAGS3026_10835 [Streptococcus agalactiae FSL S3-026]	-
692	SCAZ3_10445		hypothetical protein	replication protein	P:DNA replication; F:DNA binding
693	SCAZ3_10450		hypothetical protein	modification methylase sau96i	F:methyltransferase activity	EC:2.1.1.0
694	SCAZ3_10455		C-5 cytosine-specific DNA methylase	c-5 cytosine-specific dna methylase	P:DNA modification; F:methyltransferase activity
695	SCAZ3_10460		hypothetical protein	---NA---	-
696	SCAZ3_10465		membrane protein	membrane protein	-	-
697	SCAZ3_10470		DNA-binding protein	r family transcriptional regulator	F:DNA binding	EC:3.1.26.5
698	SCAZ3_10475		putative ssDNA-binding protein
699	SCAZ3_10480		Membrane protein oxaA 1 precursor
700	SCAZ3_10485	rnpA	ribonuclease P	ribonuclease p protein component	P:tRNA 5'-leader removal; F:ribonuclease P activity; F:tRNA binding	-
701	SCAZ3_10490		IS200 family transposase	is200 family transposase	P:transposition, DNA-mediated; F:transposase activity; F:DNA binding	-
702	SCAZ3_10495		Response regulator FasA	response regulator	P:two-component signal transduction system (phosphorelay); F:two-component response regulator activity; P:regulation of transcription, DNA-dependent	-
703	SCAZ3_10500		Putative histidine kinase	sensory transduction protein kinase	F:kinase activity	-
704	SCAZ3_10505		Putative histidine kinase	sensory transduction protein kinase	F:kinase activity; F:ATP binding	EC:6.1.1.17
705	SCAZ3_10510	gltX	glutamyl-tRNA synthetase	glutamyl-trna synthetase	C:cytoplasm; P:auxin biosynthetic process; F:glutamate-tRNA ligase activity; P:glutamyl-tRNA aminoacylation; F:ATP binding	-
706	SCAZ3_10515		hypothetical protein	lantibiotic efflux protein	P:transmembrane transport
707	SCAZ3_10520		hypothetical protein	hypothetical protein SDE12394_09800 [Streptococcus dysgalactiae subsp. equisimilis ATCC 12394]	-	-
708	SCAZ3_10525		response regulator	r dna-binding domain protein	F:DNA binding	-
709	SCAZ3_10530		HTH DNA-binding protein	hth dna-binding protein	F:DNA binding	EC:4.2.1.1
710	SCAZ3_10535		carbonic anhydrase	carbonic anhydrase	F:zinc ion binding; F:carbonate dehydratase activity; P:carbon utilization	EC:3.4.21.0
711	SCAZ3_10540		DNA repair protein RadA	dna repair protein	P:auxin biosynthetic process; F:metal ion binding; F:serine-type endopeptidase activity; F:ATP binding; F:damaged DNA binding; P:proteolysis; F:ATP-dependent peptidase activity; P:DNA repair	EC:3.6.1.23
712	SCAZ3_10545	dut	deoxyuridine 5'-triphosphate nucleotidohydrolase	deoxyuridine 5 -triphosphate nucleotidohydrolase	P:dUTP metabolic process; F:dUTP diphosphatase activity
713	SCAZ3_10550		hypothetical cytosolic protein	hypothetical cytosolic protein	-	-
714	SCAZ3_10555		multidrug/protein/lipid ABC transporter family ATP-binding and permease	abc atp-binding protein	P:auxin biosynthetic process; F:ATPase activity, coupled to transmembrane movement of substances; P:transmembrane transport; F:ATP binding; C:integral to membrane	-
715	SCAZ3_10560		multidrug resistance ABC transporter ATP-binding and permease protein	abc atp-binding protein	P:auxin biosynthetic process; F:ATPase activity, coupled to transmembrane movement of substances; P:transmembrane transport; F:ATP binding; C:integral to membrane	-
716	SCAZ3_10565		hypothetical protein	transcriptional family	C:intracellular; F:transcription factor activity; P:regulation of transcription, DNA-dependent	EC:1.1.1.94; EC:1.1.1.8
717	SCAZ3_10570	gpsA	NAD(P)H-dependent glycerol-3-phosphate dehydrogenase	nad h-dependent glycerol-3-phosphate dehydrogenase	P:glycerol-3-phosphate biosynthetic process; F:NAD or NADH binding; F:glycerol-3-phosphate dehydrogenase [NAD(P)+] activity; F:glycerol-3-phosphate dehydrogenase (NAD+) activity; P:oxidation reduction; P:phospholipid biosynthetic process; P:glycerol-3-phosphate catabolic process; C:glycerol-3-phosphate dehydrogenase complex	EC:2.7.7.9
718	SCAZ3_10575		UDP-glucose pyrophosphorylase	utp--glucose-1-phosphate uridylyltransferase	F:UTP:glucose-1-phosphate uridylyltransferase activity; P:UDP-glucose metabolic process; P:biosynthetic process	-
719	SCAZ3_10580		hypothetical protein	integral membrane protein	C:integral to membrane	EC:6.3.3.2
720	SCAZ3_10585		5-formyltetrahydrofolate cyclo-ligase family protein	5-formyltetrahydrofolate cyclo-ligase	F:5-formyltetrahydrofolate cyclo-ligase activity; F:ATP binding; P:folic acid and derivative biosynthetic process
721	SCAZ3_10590		transcriptional regulator	transcriptional regulator	-
722	SCAZ3_10595		IS630-Spn1, transposase Orf2	is630- transposase orf2	P:DNA integration; F:DNA binding	EC:5.3.1.9
723	SCAZ3_10600	pgi	glucose-6-phosphate isomerase	glucose-6-phosphate isomerase	C:cytoplasm; P:gluconeogenesis; F:glucose-6-phosphate isomerase activity; P:glycolysis
724	SCAZ3_10605		hypothetical protein	---NA---	-
725	SCAZ3_10610		membrane protein	membrane protein	-	-
726	SCAZ3_10615		peptidoglycan endo-beta-N-acetylglucosaminidase	peptidoglycan endo-beta-n-acetylglucosaminidase	F:hydrolase activity, acting on glycosyl bonds; P:metabolic process; F:peptidase activity	EC:3.5.4.1
727	SCAZ3_10620		tRNA-specific adenosine deaminase	trna-specific adenosine deaminase	F:cytosine deaminase activity; F:zinc ion binding; P:tRNA processing	-
728	SCAZ3_10625		metal-dependent hydrolase	metal-dependent hydrolase	F:hydrolase activity
729	SCAZ3_10630		BioY protein	family protein	-	-
730	SCAZ3_10635		zinc finger protein	zinc finger protein	F:zinc ion binding	EC:2.4.2.29
731	SCAZ3_10640	tgt	queuine tRNA-ribosyltransferase	queuine trna-ribosyltransferase	F:queuine tRNA-ribosyltransferase activity; F:metal ion binding; P:queuosine biosynthetic process
732	SCAZ3_10645		hypothetical protein	hypothetical protein SPs0153 [Streptococcus pyogenes SSI-1]	-
733	SCAZ3_10650		integral membrane protein	integral membrane protein	-
734	SCAZ3_10655		hypothetical protein	---NA---	-	-
735	SCAZ3_10660		ferric uptake regulation protein	ferric uptake regulation protein	F:transcription factor activity; P:regulation of transcription, DNA-dependent	-
736	SCAZ3_10665		CoA binding protein	binding protein	F:catalytic activity; P:metabolic process; F:binding
737	SCAZ3_10670		hypothetical protein	hypothetical protein SDE12394_10110 [Streptococcus dysgalactiae subsp. equisimilis ATCC 12394]	-	EC:2.7.7.7; EC:2.7.7.6
738	SCAZ3_10675		DNA polymerase I	dna polymerase i	F:DNA-directed DNA polymerase activity; P:DNA replication; F:DNA-directed RNA polymerase activity; F:DNA binding; C:intracellular; F:3'-5' exonuclease activity; F:5'-3' exonuclease activity	-
739	SCAZ3_10680		Glycine betaine-binding protein / Glycine betaine transport system permease protein	glycine-betaine binding permease protein	P:transport; C:plasma membrane; C:integral to membrane; F:binding; F:transporter activity	EC:3.6.1.3
740	SCAZ3_10685		putative glycine betaine/proline ABC transporter	glycine betaine transport atp-binding protein	P:auxin biosynthetic process; F:ATPase activity; F:amino acid transmembrane transporter activity; F:ATP binding; P:amino acid transport; C:membrane	EC:2.7.1.107
741	SCAZ3_10690		hypothetical protein	lipid kinase	F:metal ion binding; P:activation of protein kinase C activity by G-protein coupled receptor protein signaling pathway; P:phospholipid biosynthetic process; F:ATP binding; F:diacylglycerol kinase activity	-
742	SCAZ3_10695		putative L-ascorbate 6-phosphate lactonase	l-ascorbate 6-phosphate lactonase	F:hydrolase activity	EC:2.7.1.69
743	SCAZ3_10700		BigG family transcription antiterminator	transcription family	P:phosphoenolpyruvate-dependent sugar phosphotransferase system; F:sugar:hydrogen symporter activity; P:regulation of transcription, DNA-dependent; F:protein-N(PI)-phosphohistidine-sugar phosphotransferase activity
744	SCAZ3_10705		hypothetical protein	ap family 2	F:isomerase activity	EC:2.7.1.0
745	SCAZ3_10710		carbohydrate kinase	carbohydrate fggy family	F:kinase activity; F:phosphotransferase activity, alcohol group as acceptor	-
746	SCAZ3_10715		hypothetical protein	amidohydrolase family superfamily	P:metabolic process; F:hydrolase activity	EC:2.7.1.69
747	SCAZ3_10720		PTS system, IIC component, putative	pts system galactitol-specific iic component	C:integral to membrane; P:phosphoenolpyruvate-dependent sugar phosphotransferase system; F:protein-N(PI)-phosphohistidine-sugar phosphotransferase activity	EC:1.1.1.26; EC:1.1.1.95
748	SCAZ3_10725		glyoxylate reductase, NADH-dependent, putative	glyoxylate reductase	P:oxidation reduction; F:glyoxylate reductase activity; F:phosphoglycerate dehydrogenase activity; F:NAD or NADH binding
749	SCAZ3_10730		hypothetical protein	conserved hypothetical protein [Streptococcus pseudoporcinus SPIN 20026]	F:molecular_function; P:biological_process; C:cellular_component	-
750	SCAZ3_10735		sugar-binding transcriptional regulator LacI	sugar-binding transcriptional family	C:intracellular; F:transcription factor activity; P:regulation of transcription, DNA-dependent	EC:5.1.3.4
751	SCAZ3_10740	araD	L-ribulose-5-phosphate 4-epimerase	l-ribulose-5-phosphate 4-epimerase	F:metal ion binding; F:L-ribulose-phosphate 4-epimerase activity	EC:5.3.1.0
752	SCAZ3_10745		putative L-xylulose 5-phosphate 3-epimerase	l-xylulose 5-phosphate 3-epimerase	F:intramolecular oxidoreductase activity, interconverting aldoses and ketoses; P:carbohydrate metabolic process	EC:4.1.1.23
753	SCAZ3_10750	ulaD	3-keto-L-gulonate-6-phosphate decarboxylase	3-keto-l-gulonate-6-phosphate decarboxylase	P:'de novo' pyrimidine base biosynthetic process; F:orotidine-5'-phosphate decarboxylase activity	EC:2.7.1.69
754	SCAZ3_10755		PTS system, 3-keto-L-gulonate specific IIA component	pts 3-keto-l-gulonate specific iia component	P:phosphoenolpyruvate-dependent sugar phosphotransferase system; F:sugar:hydrogen symporter activity; F:protein-N(PI)-phosphohistidine-sugar phosphotransferase activity	EC:2.7.1.69
755	SCAZ3_10760		PTS system, IIB component	pts 3-keto-l-gulonate specific iib component	P:phosphoenolpyruvate-dependent sugar phosphotransferase system; F:sugar:hydrogen symporter activity; F:protein-N(PI)-phosphohistidine-sugar phosphotransferase activity	EC:2.7.1.69
756	SCAZ3_10765		ascorbate-specific PTS system enzyme IIC	pts system ascorbate-specific transporter subunit iic	C:integral to membrane; P:phosphoenolpyruvate-dependent sugar phosphotransferase system; F:protein-N(PI)-phosphohistidine-sugar phosphotransferase activity	EC:6.1.1.4
757	SCAZ3_10770	leuS	leucyl-tRNA synthetase	leucyl-trna synthetase	C:cytoplasm; P:auxin biosynthetic process; F:leucine-tRNA ligase activity; P:leucyl-tRNA aminoacylation; F:ATP binding
758	SCAZ3_10775		hypothetical protein	---NA---	-	-
759	SCAZ3_10780	nusG	transcription antitermination protein NusG	transcription antitermination protein	P:translation; P:positive regulation of RNA elongation from RNA polymerase II promoter; C:ribosome; F:structural constituent of ribosome; P:transcription antitermination; F:transcription elongation regulator activity
760	SCAZ3_10785		hypothetical protein	---NA---	-	-
761	SCAZ3_10790	secE	preprotein translocase subunit SecE	preprotein translocase subunit	F:P-P-bond-hydrolysis-driven protein transmembrane transporter activity; P:protein targeting; C:integral to membrane; P:protein secretion	-
762	SCAZ3_10795	rpmG	50S ribosomal protein L33	50s ribosomal protein l33	C:ribosome; F:structural constituent of ribosome; P:translation	EC:2.4.2.0; EC:2.4.1.129
763	SCAZ3_10800		Multimodular transpeptidase-transglycosylase	penicillin-binding protein 2a	F:peptidase activity; F:penicillin binding; F:transferase activity, transferring pentosyl groups; P:response to antibiotic; P:regulation of cell shape; P:cellular cell wall organization; P:peptidoglycan biosynthetic process; C:peptidoglycan-based cell wall; F:peptidoglycan glycosyltransferase activity
764	SCAZ3_10805		hypothetical protein	translation initiation inhibitor	-
765	SCAZ3_10810		hypothetical protein	hypothetical cytosolic protein	-	EC:5.4.99.12
766	SCAZ3_10815		Putative ribosomal large subunit pseudouridine synthase	ribosomal large subunit pseudouridine synthase d	F:RNA binding; P:pseudouridine synthesis; F:lyase activity; F:pseudouridine synthase activity
767	SCAZ3_10820		hypothetical protein	exported protein	-	EC:3.4.13.0
768	SCAZ3_10825		dipeptidase	dipeptidase	F:dipeptidase activity; P:proteolysis	-
769	SCAZ3_10830		MutT/nudix family protein	phosphohydrolase ( nudix family protein)	F:hydrolase activity
770	SCAZ3_10835		transporter, major facilitator family protein	major facilitator family transporter	P:transmembrane transport
771	SCAZ3_10840		hypothetical protein	lanthionine synthetase c-like family protein	F:ATP binding; F:protein kinase activity; P:protein amino acid phosphorylation	-
772	SCAZ3_10845	groEL	chaperonin GroEL	chaperonin	C:cytoplasm; P:auxin biosynthetic process; P:response to stress; F:ATP binding; F:unfolded protein binding; P:protein refolding	-
773	SCAZ3_10850	groES	co-chaperonin GroES	co-chaperonin	P:protein folding; C:cytoplasm; F:ATP binding; P:response to stress	EC:3.6.1.15
774	SCAZ3_10855		negative regulator of genetic competence clpC/mecB	negative regulator of genetic competence clpc mecb	P:auxin biosynthetic process; F:peptidase activity; P:protein metabolic process; F:protein binding; F:ATP binding; F:nucleoside-triphosphatase activity
775	SCAZ3_10860		transcriptional regulator ctsR	transcriptional regulator	-	-
776	SCAZ3_10865		Major cold-shock protein	cold shock protein	C:cytoplasm; F:DNA binding; P:response to stress; P:regulation of transcription, DNA-dependent	-
777	SCAZ3_10870		putative hydratase	amidohydrolase 2	P:metabolic process; F:hydrolase activity
778	SCAZ3_10875		MarR family regulatory protein	transcriptional family	P:regulation of transcription, DNA-dependent; P:transcription; P:regulation of transcription; C:intracellular; F:transcription factor activity; F:DNA binding
779	SCAZ3_10880		2-keto-3-deoxygluconate permease	2-keto-3-deoxygluconate permease	F:2-keto-3-deoxygluconate:hydrogen symporter activity; P:carbohydrate transport; C:integral to membrane; P:metabolic process; F:N-acetyltransferase activity
780	SCAZ3_10885		putative acetyltransferase	acetyltransferase	F:transferase activity; P:metabolic process; F:N-acetyltransferase activity
781	SCAZ3_10890		hypothetical protein	hypothetical protein Spy49_0791 [Streptococcus pyogenes NZ131]	-
782	SCAZ3_10895		hypothetical protein	dde transposase	-	-
783	SCAZ3_10900		protease, putative	c5a peptidase precursor	F:hydrolase activity; C:cell part
784	SCAZ3_10905		hypothetical protein	membrane protein	C:integral to membrane; C:membrane	-
785	SCAZ3_10910		monovalent cation:proton antiporter-1 (CPA1) family protein	na+ h+ exchanger family protein	P:transport	EC:4.4.1.5; EC:1.13.11.0
786	SCAZ3_10915		dioxygenase	glyoxylase	F:lactoylglutathione lyase activity; F:oxidoreductase activity, acting on single donors with incorporation of molecular oxygen, incorporation of two atoms of oxygen	-
787	SCAZ3_10920		dioxygenase	lactoylglutathione lyase	F:catalytic activity	-
788	SCAZ3_10925		hypothetical protein	nitrilotriacetate monooxygenase component b	F:FMN binding
789	SCAZ3_10930		hypothetical protein	phospholipase carboxylesterase	F:hydrolase activity; F:carboxylesterase activity
790	SCAZ3_10935		hypothetical protein	---NA---	-	EC:1.11.1.15; EC:1.11.1.7
791	SCAZ3_10940		Alkyl hydroperoxide reductase protein C	peroxiredoxin	P:cell redox homeostasis; F:peroxiredoxin activity; P:oxidation reduction; F:hydrolase activity; F:peroxidase activity	EC:1.11.1.7; EC:1.6.99.3
792	SCAZ3_10945		NADH dehydrogenase	nadh dehydrogenase	P:cell redox homeostasis; F:FAD binding; P:oxidation reduction; F:peroxidase activity; F:electron carrier activity; F:NAD or NADH binding; F:protein disulfide oxidoreductase activity; F:NADH dehydrogenase activity	EC:3.5.2.7
793	SCAZ3_10950		imidazolonepropionase	imidazolonepropionase	C:cytoplasm; F:metal ion binding; F:imidazolonepropionase activity; P:histidine catabolic process to glutamate and formamide	EC:4.2.1.49
794	SCAZ3_10955		urocanate hydratase	urocanate hydratase	P:histidine catabolic process; F:urocanate hydratase activity	EC:2.1.2.5
795	SCAZ3_10960		glutamate formiminotransferase	glutamate formiminotransferase	P:metabolic process; F:glutamate formimidoyltransferase activity; F:folic acid binding	EC:4.3.1.4
796	SCAZ3_10965		formiminotetrahydrofolate cyclodeaminase	formiminotetrahydrofolate cyclodeaminase	F:formimidoyltetrahydrofolate cyclodeaminase activity; F:transferase activity; P:cellular metabolic process	EC:6.3.4.3
797	SCAZ3_10970		formate--tetrahydrofolate ligase	formate--tetrahydrofolate ligase	F:formate-tetrahydrofolate ligase activity; P:one-carbon metabolic process; F:ATP binding; P:folic acid and derivative biosynthetic process
798	SCAZ3_10975		putative cytoplasmic protein	cytoplasmic protein	-	-
799	SCAZ3_10980		amino acid permease	amino acid permease	C:integral to membrane; P:amino acid transport; F:amino acid transmembrane transporter activity; P:transmembrane transport	EC:4.3.1.3
800	SCAZ3_10985		histidine ammonia-lyase	histidine ammonia-lyase	C:cytoplasm; P:histidine catabolic process; P:biosynthetic process; F:histidine ammonia-lyase activity	EC:3.5.3.8
801	SCAZ3_10990		formimidoylglutamase	formimidoylglutamase	P:histidine catabolic process; F:manganese ion binding; F:formimidoylglutamase activity	-
802	SCAZ3_10995		LuxR family transcriptional regulator	family transcriptional regulator	F:binding	-
803	SCAZ3_11000	rpsB	30S ribosomal protein S2	30s ribosomal protein s2	F:structural constituent of ribosome; C:small ribosomal subunit; P:translation	-
804	SCAZ3_11005	tsf	elongation factor Ts	elongation factor ts	C:cytoplasm; F:translation elongation factor activity; P:translational elongation
805	SCAZ3_11010		cell surface-anchored protein	cell surface-anchored protein	C:cell wall; C:cell surface; C:membrane; P:phagocytosis; C:extracellular region; P:pathogenesis	EC:3.4.24.0
806	SCAZ3_11015		oligoendopeptidase O	endopeptidase o	F:metalloendopeptidase activity; P:proteolysis	EC:3.2.1.93
807	SCAZ3_11020		Trehalose-6-phosphate hydrolase	trehalose-6-phosphate hydrolase	C:cytoplasm; F:cation binding; P:trehalose catabolic process; F:isomerase activity; F:alpha,alpha-phosphotrehalase activity
808	SCAZ3_11025		hypothetical protein	hypothetical cytosolic protein	-	EC:1.97.1.4
809	SCAZ3_11030		Ribonucleotide reductase of class III (anaerobic), activating protein	anaerobic ribonucleoside-triphosphate reductase activating protein	C:cytoplasm; P:oxidation reduction; F:4 iron, 4 sulfur cluster binding; F:[formate-C-acetyltransferase]-activating enzyme activity	-
810	SCAZ3_11035		acetyltransferase (GNAT) family protein	acetyltransferase	F:N-acetyltransferase activity; P:metabolic process	-
811	SCAZ3_11040		putative oxidoreductase	oxidoreductase	F:oxidoreductase activity; P:metabolic process; F:binding
812	SCAZ3_11045		hypothetical protein	hypothetical protein SDEG_2077 [Streptococcus dysgalactiae subsp. equisimilis GGS_124]	-	EC:1.17.4.2
813	SCAZ3_11050		anaerobic ribonucleoside triphosphate reductase	anaerobic ribonucleoside-triphosphate reductase	P:oxidation reduction; F:ribonucleoside-triphosphate reductase activity
814	SCAZ3_11055		hypothetical protein	hypothetical membrane spanning protein	-
815	SCAZ3_11060		hypothetical protein	---NA---	-
816	SCAZ3_11065		hypothetical protein	like protein	-	-
817	SCAZ3_11070		Holliday junction resolvase-like protein	holliday junction resolvase-like protein	P:DNA repair; F:nucleic acid binding; C:cytoplasm; F:nuclease activity; P:DNA recombination	EC:3.2.1.23
818	SCAZ3_11075		hypothetical protein	protein of hypothetical function duf965	F:beta-galactosidase activity; P:metabolic process; F:metallopeptidase activity
819	SCAZ3_11080	spxA	transcriptional regulator Spx	transcriptional regulator spx	-
820	SCAZ3_11085		hypothetical protein	---NA---	-	-
821	SCAZ3_11090	recA	recombinase A	recombinase a	C:cytoplasm; P:auxin biosynthetic process; P:SOS response; F:DNA-dependent ATPase activity; F:single-stranded DNA binding; F:ATP binding; F:damaged DNA binding; P:DNA recombination; P:DNA repair	-
822	SCAZ3_11095		competence damage-inducible protein A	competence damage-inducible protein a	P:Mo-molybdopterin cofactor biosynthetic process
823	SCAZ3_11100		hypothetical protein	---NA---	-	EC:3.2.2.20; EC:6.3.5.2
824	SCAZ3_11105		DNA-3-methyladenine glycosylase	dna-3-methyladenine glycosylase	F:DNA-3-methyladenine glycosylase I activity; P:base-excision repair; P:glutamine metabolic process; F:GMP synthase (glutamine-hydrolyzing) activity; F:ATP binding; P:GMP biosynthetic process	-
825	SCAZ3_11110	ruvA	Holliday junction DNA helicase RuvA	holliday junction dna helicase	P:SOS response; F:DNA binding; F:ATP binding; C:Holliday junction helicase complex; P:DNA recombination; F:four-way junction helicase activity; P:DNA repair	-
826	SCAZ3_11115		multidrug resistance protein imrP	transporter protein	P:transmembrane transport	-
827	SCAZ3_11120	mutL	DNA mismatch repair protein	dna mismatch repair protein	F:protein binding; F:ATP binding; P:mismatch repair; F:mismatched DNA binding	-
828	SCAZ3_11125		DNA integration/recombination/invertion protein	site-specific phage integrase family	F:DNA binding; P:DNA integration; P:DNA recombination
829	SCAZ3_11130	dinD	DNA-damage-inducible protein D	dna-damage-inducible protein d	-
830	SCAZ3_11135		hypothetical protein	hypothetical protein SDD27957_00540 [Streptococcus dysgalactiae subsp. dysgalactiae ATCC 27957]	-
831	SCAZ3_11140		hypothetical protein	hypothetical protein SDD27957_00545 [Streptococcus dysgalactiae subsp. dysgalactiae ATCC 27957]	-
832	SCAZ3_11145		hypothetical protein	hypothetical protein SDD27957_00550 [Streptococcus dysgalactiae subsp. dysgalactiae ATCC 27957]	-	-
833	SCAZ3_11150		YbaK/prolyl-tRNA synthetase associated domain-containing protein	prolyl-trna synthetase associated domain protein	F:aminoacyl-tRNA ligase activity
834	SCAZ3_11155		KilA domain protein	n domain protein	-	-
835	SCAZ3_11160		transcriptional regulator	helix-turn-helix domain-containing protein	F:sequence-specific DNA binding	-
836	SCAZ3_11165		transcriptional regulator, putative	transcriptional regulator	F:sequence-specific DNA binding
837	SCAZ3_11170		phage protein	phage protein	-
838	SCAZ3_11175		prophage antirepressor	prophage antirepressor	-
839	SCAZ3_11180		phage protein	phage protein	-
840	SCAZ3_11185		phage protein	phage protein	-
841	SCAZ3_11190		phage protein	phage protein	-
842	SCAZ3_11195		hypothetical protein	phage protein	-	-
843	SCAZ3_11200		hypothetical protein	phage protein	F:DNA binding
844	SCAZ3_11205		hypothetical protein	hypothetical protein SDD27957_00620 [Streptococcus dysgalactiae subsp. dysgalactiae ATCC 27957]	-
845	SCAZ3_11210		putative replication protein	phage protein	-
846	SCAZ3_11215		Putative DNA primase-phage associated protein	virulence-associated protein e	-
847	SCAZ3_11220		hypothetical protein	phage protein	-
848	SCAZ3_11225		phage protein	phage protein	-
849	SCAZ3_11230		phage protein	phage protein	-
850	SCAZ3_11235		hypothetical protein	phage protein	-
851	SCAZ3_11240		hypothetical protein	exported protein	-	-
852	SCAZ3_11245		unknown phage protein	phage protein	F:transcription factor activity; P:transcription initiation; F:sigma factor activity; P:regulation of transcription, DNA-dependent
853	SCAZ3_11250		hypothetical protein	phage encoded transcriptional family	-	-
854	SCAZ3_11255		Serum opacity factor	serum opacity factor	C:cell part
855	SCAZ3_11260		hypothetical protein	conserved hypothetical protein [Streptococcus pseudoporcinus SPIN 20026]	-	-
856	SCAZ3_11265		DNA mismatch repair protein MutS	dna mismatch repair protein	F:ATP binding; F:damaged DNA binding; P:mismatch repair; F:mismatched DNA binding
857	SCAZ3_11270		hypothetical protein	hypothetical cytosolic protein	-	-
858	SCAZ3_11275		putative arginine repressor	arginine repressor	C:cytoplasm; P:arginine biosynthetic process; F:transcription factor activity; P:regulation of transcription, DNA-dependent	EC:6.1.1.19
859	SCAZ3_11280	argS	arginyl-tRNA synthetase	arginyl-trna synthetase	C:cytoplasm; F:arginine-tRNA ligase activity; P:arginyl-tRNA aminoacylation; F:ATP binding	EC:3.6.1.3; EC:1.8.4.11
860	SCAZ3_11285		antibiotic resistance transporter, ATP-binding protein	abc atp-binding protein	P:auxin biosynthetic process; F:GTP binding; P:protein modification process; F:ATPase activity; C:intracellular; P:oxidation reduction; F:ATP binding; F:peptide-methionine-(S)-S-oxide reductase activity; P:small GTPase mediated signal transduction	-
861	SCAZ3_11290		putative transporter	membrane protein	C:plasma membrane; C:integral to membrane	-
862	SCAZ3_11295		hypothetical protein	hypothetical membrane spanning protein	C:plasma membrane; C:integral to membrane	-
863	SCAZ3_11300		hypothetical protein	membrane protein	C:plasma membrane; C:integral to membrane	EC:6.1.1.12
864	SCAZ3_11305	aspS	aspartyl-tRNA synthetase	aspartyl-trna synthetase	C:cytoplasm; P:auxin biosynthetic process; F:nucleic acid binding; P:aspartyl-tRNA aminoacylation; F:ATP binding; F:aspartate-tRNA ligase activity	EC:6.1.1.21
865	SCAZ3_11310	hisS	histidyl-tRNA synthetase	histidyl-trna synthetase	C:cytoplasm; P:histidyl-tRNA aminoacylation; F:ATP binding; F:histidine-tRNA ligase activity	-
866	SCAZ3_11315	rpmF	50S ribosomal protein L32	50s ribosomal protein l32	F:structural constituent of ribosome; C:large ribosomal subunit; P:translation	-
867	SCAZ3_11320	rpmG	50S ribosomal protein L33	50s ribosomal protein l33	C:ribosome; F:structural constituent of ribosome; P:translation
868	SCAZ3_11325		integral membrane protein	integral membrane protein	-
869	SCAZ3_11330		hypothetical protein	---NA---	-	-
870	SCAZ3_11335		Phosphohydrolase	nudix hydrolase	F:hydrolase activity
871	SCAZ3_11340		hypothetical protein	transcriptional family	-
872	SCAZ3_11345		hypothetical protein	hypothetical membrane associated protein	-
873	SCAZ3_11350		hypothetical protein	hypothetical membrane associated protein	-
874	SCAZ3_11355		hypothetical protein	phage infection protein	-	-
875	SCAZ3_11360		putative transcriptional regulator	family transcriptional regulator	F:transcription factor activity; P:regulation of transcription, DNA-dependent	-
876	SCAZ3_11365	rpsD	30S ribosomal protein S4	30s ribosomal protein s4	F:structural constituent of ribosome; C:small ribosomal subunit; P:translation; F:rRNA binding
877	SCAZ3_11370		hypothetical protein	veg protein	-	-
878	SCAZ3_11375		replicative DNA helicase	replicative dna helicase	P:DNA replication; F:DNA binding; F:DNA helicase activity; F:ATP binding	-
879	SCAZ3_11380	rplI	50S ribosomal protein L9	50s ribosomal protein l9	C:ribosome; F:structural constituent of ribosome; P:translation; F:rRNA binding	-
880	SCAZ3_11385		phosphoesterase, DHH family protein	dhh family protein	F:nucleic acid binding; F:signal transducer activity; F:hydrolase activity; P:signal transduction; F:manganese ion binding	-
881	SCAZ3_11390		tRNA uridine 5-carboxymethylaminomethyl modification enzyme GidA	trna uridine 5-carboxymethylaminomethyl modification enzyme	C:cytoplasm; F:FAD binding; P:tRNA wobble uridine modification	-
882	SCAZ3_11395		phosphohydrolase	nudix family protein	F:hydrolase activity
883	SCAZ3_11400		MarC membrane protein	membrane family	-	EC:2.1.1.61
884	SCAZ3_11405	mnmA	tRNA-specific 2-thiouridylase MnmA	trna (5-methylaminomethyl-2-thiouridylate)-methyltransferase	C:cytoplasm; F:tRNA (5-methylaminomethyl-2-thiouridylate)-methyltransferase activity; P:tRNA modification; F:ATP binding; F:tRNA binding	EC:4.3.1.17
885	SCAZ3_11410		probable L-serine dehydratase beta chain SdaAB	l-serine dehydratase beta subunit	P:gluconeogenesis; F:amino acid binding; F:4 iron, 4 sulfur cluster binding; F:L-serine ammonia-lyase activity	EC:4.3.1.17
886	SCAZ3_11415		L-serinedehydratase alpha subunit	l-serine iron-sulfur- alpha subunit	F:L-serine ammonia-lyase activity; P:gluconeogenesis	EC:3.1.3.5; EC:3.1.3.18
887	SCAZ3_11420		5'-nucleotidase	phosphoglycolate phosphatase	F:5'-nucleotidase activity; P:metabolic process; F:phosphoglycolate phosphatase activity	-
888	SCAZ3_11425		transglycosylase SLT domain-containing protein	transglycosylase slt domain family protein	C:extracellular region	-
889	SCAZ3_11430		ABC-type cobalt transport system, permease component CbiQ	cobalt transport protein	P:cobalt ion transport; F:cobalt ion transmembrane transporter activity; P:cobalamin biosynthetic process; F:ATP binding	EC:3.6.1.3
890	SCAZ3_11435	cbiO	cobalt transporter ATP-binding subunit	cobalt transporter atp-binding subunit	P:auxin biosynthetic process; P:cobalt ion transport; F:cobalt ion transmembrane transporter activity; F:ATP binding; P:cobalamin biosynthetic process; F:ATPase activity; C:plasma membrane	EC:3.6.1.3
891	SCAZ3_11440	cbiO	cobalt transporter ATP-binding subunit	cobalt transporter atp-binding subunit	P:auxin biosynthetic process; P:cobalt ion transport; F:cobalt ion transmembrane transporter activity; F:ATP binding; P:cobalamin biosynthetic process; F:ATPase activity; C:plasma membrane	EC:2.7.8.5
892	SCAZ3_11445		CDP-diacylglycerol--glycerol-3-phosphate 3-phosphatidyltransferase PgsA	cdp-diacylglycerol--glycerol-3-phosphate 3-phosphatidyltransferase	C:integral to membrane; F:CDP-diacylglycerol-glycerol-3-phosphate 3-phosphatidyltransferase activity; P:phospholipid biosynthetic process
893	SCAZ3_11450		hypothetical protein	membrane protein	F:DNA binding	EC:3.4.24.0
894	SCAZ3_11455		Zinc protease	zinc protease	F:metalloendopeptidase activity; P:proteolysis; F:zinc ion binding	EC:3.4.24.0
895	SCAZ3_11460		hypothetical protein	zinc protease	F:metalloendopeptidase activity; P:proteolysis; F:zinc ion binding
896	SCAZ3_11465		ABC transporter permease	abc permease protein	-	EC:3.6.1.3
897	SCAZ3_11470		ABC transporter ATP-binding protein	abc transporter atp-binding protein	F:ATPase activity; F:ATP binding; P:auxin biosynthetic process	-
898	SCAZ3_11475		hypothetical membrane spanning protein	membrane protein	C:plasma membrane; C:integral to membrane	EC:6.1.1.2
899	SCAZ3_11480		tryptophanyl-tRNA synthetase II	tryptophanyl-trna synthetase ii	C:cytoplasm; P:auxin biosynthetic process; F:tryptophan-tRNA ligase activity; P:tryptophanyl-tRNA aminoacylation; F:ATP binding	EC:1.1.1.205
900	SCAZ3_11485		inosine 5'-monophosphate dehydrogenase	inosine 5 -monophosphate dehydrogenase	F:IMP dehydrogenase activity; P:GMP biosynthetic process; F:metal ion binding; P:oxidation reduction	-
901	SCAZ3_11490		hypothetical protein	glucose uptake protein	C:integral to membrane; F:rhamnose transmembrane transporter activity; P:hexose transport; C:plasma membrane	-
902	SCAZ3_11495	recF	recombination protein F	recombination protein f	C:cytoplasm; P:auxin biosynthetic process; P:DNA replication; P:SOS response; F:single-stranded DNA binding; F:ATP binding; C:chromosome; P:DNA repair	-
903	SCAZ3_11500		putative cytoplasmic protein	hypothetical cytosolic protein	F:RNA binding
904	SCAZ3_11520		hypothetical protein	---NA---	-	-
905	SCAZ3_11525		rRNA large subunit methyltransferase	rrna large subunit methyltransferase	C:cytoplasm; P:rRNA methylation; F:rRNA (pseudouridine-N3-)-methyltransferase activity	EC:3.4.21.0
906	SCAZ3_11530		rRNA large subunit methyltransferase	serine protease	P:proteolysis; F:serine-type endopeptidase activity; F:protein binding	-
907	SCAZ3_11535		chromosome partitioning protein	chromosome partitioning protein	F:DNA binding	EC:3.6.1.15
908	SCAZ3_00005		hypothetical protein	---NA---	-
909	SCAZ3_00010	dnaA	chromosomal replication initiation protein	chromosomal replication initiator protein	C:cytoplasm; P:auxin biosynthetic process; P:DNA replication initiation; F:DNA replication origin binding; P:regulation of DNA replication; F:ATP binding; F:nucleoside-triphosphatase activity	EC:3.6.1.15
910	SCAZ3_00015		DNA polymerase III subunit beta	dna polymerase iii subunit beta	C:cytoplasm; F:DNA-directed DNA polymerase activity; P:DNA replication; F:DNA binding; F:3'-5' exonuclease activity	EC:2.7.7.7
911	SCAZ3_00020		hypothetical protein	hypothetical cytosolic protein	-
912	SCAZ3_00025		DNA-binding protein	dna-binding protein	F:sequence-specific DNA binding	-
913	SCAZ3_00030		GTP-dependent nucleic acid-binding protein EngD	gtp-binding protein	C:intracellular; F:GTP binding	-
914	SCAZ3_00035		peptidyl-tRNA hydrolase	peptidyl-trna hydrolase	C:cytoplasm; P:translation; F:aminoacyl-tRNA hydrolase activity	EC:3.1.1.29
915	SCAZ3_00040		transcription-repair coupling factor	transcription-repair coupling factor	F:damaged DNA binding; P:auxin biosynthetic process; P:DNA repair; P:regulation of transcription, DNA-dependent; F:ATP-dependent helicase activity; F:ATP binding; F:transcription factor activity	-
916	SCAZ3_00045		polysaccharide biosynthesis family protein	polysaccharide biosynthesis protein	P:polysaccharide biosynthetic process; C:membrane	-
917	SCAZ3_00050		S4 domain-containing protein	s4 domain protein	P:response to stress; F:RNA binding	-
918	SCAZ3_00055		septum formation initiator protein	cell division protein	C:plasma membrane; C:integral to membrane; P:cell cycle; P:cell division	-
919	SCAZ3_00060		hypothetical protein	---NA---	-
920	SCAZ3_00065		hypothetical protein	beta-lactamase	P:proteolysis; F:serine-type D-Ala-D-Ala carboxypeptidase activity; F:beta-lactamase activity	EC:3.4.16.4; EC:3.5.2.6
921	SCAZ3_00070		tRNA(Ile)-lysidine synthetase	trna -lysidine synthetase	C:cytoplasm; F:ligase activity, forming carbon-nitrogen bonds; P:tRNA modification; F:ATP binding; P:translation	-
922	SCAZ3_00075		hypoxanthine-guanine phosphoribosyltransferase	hypoxanthine-guanine phosphoribosyltransferase	P:purine ribonucleoside salvage; C:cytoplasm; F:metal ion binding; F:hypoxanthine phosphoribosyltransferase activity	EC:2.4.2.8
923	SCAZ3_00080		cell division protein	cell division protein	P:auxin biosynthetic process; F:metalloendopeptidase activity; P:protein catabolic process; F:ATP binding; C:integral to membrane; F:nucleoside-triphosphatase activity; P:proteolysis; F:zinc ion binding; P:cell division	EC:3.4.24.0; EC:3.6.1.15
924	SCAZ3_00085		amino acid permease	amino acid permease	C:integral to membrane; P:amino acid transport; F:hydrolase activity; F:amino acid transmembrane transporter activity; P:transmembrane transport	-
925	SCAZ3_00090		IS66 family Orf1	is66 family orf1	F:transferase activity, transferring glycosyl groups; F:hydrolase activity	-
926	SCAZ3_00095		transposase	transposase	-
927	SCAZ3_00100		hypothetical protein	transposase orf_b	-
928	SCAZ3_00110		hypothetical protein	---NA---	-
929	NNNNNNNNNN		5050Ns 16S & 23S single duplication. size confirmed with PCR.
930	SCAZ3_r06886		16S
931			tRNA
932			23S
933			tRNAs
934	SCAZ3_00125		rod shape-determining protein MreC	rod shape-determining protein	P:regulation of cell shape
935	SCAZ3_00130		membrane protein	membrane protein	P:regulation of cell shape; C:integral to membrane
936	SCAZ3_00135		Putative secreted protein Streptputative secreted protein	secreted protein	F:hydrolase activity	-
937	SCAZ3_00140		ribose-phosphate pyrophosphokinase	ribose-phosphate pyrophosphokinase	C:cytoplasm; F:kinase activity; P:ribonucleoside monophosphate biosynthetic process; F:ribose phosphate diphosphokinase activity; F:ATP binding; F:magnesium ion binding; P:nucleoside metabolic process; F:peptidyl-prolyl cis-trans isomerase activity	EC:2.7.6.1; EC:5.2.1.8
938	SCAZ3_00145	recO	DNA repair protein RecO	dna repair protein	P:DNA repair; P:DNA recombination	-
939	SCAZ3_00150		putative glycerol-3-phosphate acyltransferase PlsX	fatty acid phospholipid synthesis protein	C:cytoplasm; F:transferase activity, transferring acyl groups other than amino-acyl groups; P:fatty acid biosynthetic process; P:phospholipid biosynthetic process	EC:2.3.1.0
940	SCAZ3_00155		acyl carrier protein	acyl carrier protein	P:fatty acid biosynthetic process; F:acyl carrier activity; F:cofactor binding	-
941	SCAZ3_00160		hypothetical protein	hypothetical protein gbs0361 [Streptococcus agalactiae NEM316]	-
942	SCAZ3_00165		hypothetical protein	modification methylase sau96i	F:methyltransferase activity
943	SCAZ3_00170		hypothetical protein	---NA---	-
944	SCAZ3_00175		hypothetical protein	---NA---	-
945	SCAZ3_00180		hypothetical protein	replication protein	P:DNA replication; F:DNA binding
946	SCAZ3_00185		hypothetical protein	hypothetical protein FSLSAGS3026_10840 [Streptococcus agalactiae FSL S3-026]	-
947	SCAZ3_00190		hypothetical protein	hypothetical protein FSLSAGS3026_10835 [Streptococcus agalactiae FSL S3-026]	-
948	SCAZ3_00195		hypothetical protein	hypothetical protein FSLSAGS3026_10830 [Streptococcus agalactiae FSL S3-026]	-
949	SCAZ3_00200		hypothetical protein	glutaredoxin-like protein	P:cell redox homeostasis; F:electron carrier activity; F:protein disulfide oxidoreductase activity
950	SCAZ3_00205		hypothetical protein	hypothetical protein FSLSAGS3026_10820 [Streptococcus agalactiae FSL S3-026]	-
951	SCAZ3_00210		hypothetical protein	hypothetical protein gbs0375 [Streptococcus agalactiae NEM316]	-
952	SCAZ3_00215		hypothetical protein	hypothetical protein gbs0376 [Streptococcus agalactiae NEM316]	-
953	SCAZ3_00220		hypothetical protein	uncharacterized protein	-
954	SCAZ3_00225		hypothetical protein	hypothetical protein FSLSAGS3026_10805 [Streptococcus agalactiae FSL S3-026]	-
955	SCAZ3_00230		hypothetical protein	hypothetical protein FSLSAGS3026_10800 [Streptococcus agalactiae FSL S3-026]	-
956	SCAZ3_00235		hypothetical protein	hypothetical protein gbs0380 [Streptococcus agalactiae NEM316]	-
957	SCAZ3_00240		hypothetical protein	hypothetical protein gbs0381 [Streptococcus agalactiae NEM316]	-
958	SCAZ3_00245		hypothetical protein	dna-entry nuclease	F:hydrolase activity; F:nucleic acid binding; F:metal ion binding	-
959	SCAZ3_00250		hypothetical protein	conserved domain protein	-
960	SCAZ3_00255		hypothetical protein	conserved domain protein	-
961	SCAZ3_00260		hypothetical protein	hypothetical protein FSLSAGS3026_10765 [Streptococcus agalactiae FSL S3-026]	-
962	SCAZ3_00265		hypothetical protein	conserved hypothetical protein [Streptococcus sp. 2_1_36FAA]	P:DNA replication; F:zinc ion binding; F:DNA primase activity; F:DNA binding
963	SCAZ3_00270		phage protein	phage protein	-
964	SCAZ3_00275		hypothetical protein	dna topoisomerase	P:DNA unwinding involved in replication; F:DNA topoisomerase type I activity; C:chromosome; P:DNA topological change	EC:5.99.1.2
965	SCAZ3_00280		hypothetical protein	atp-dependent clp protease	P:auxin biosynthetic process; F:peptidase activity; F:ATP binding; F:nucleoside-triphosphatase activity	EC:3.6.1.15
966	SCAZ3_00285		hypothetical protein	---NA---	-
967	SCAZ3_00290		hypothetical protein	virb2 family membrane protein	-
968	SCAZ3_00295		hypothetical protein	conserved domain protein	-
969	SCAZ3_00300		hypothetical protein	lpxtg-motif cell wall anchor domain protein	C:cell surface; C:cell wall	-
970	SCAZ3_00305		agglutinin receptor	glucan-binding protein c	P:multi-organism process; C:cell wall	-
971	SCAZ3_00310		hypothetical protein	single-strand binding protein	F:single-stranded DNA binding; P:DNA replication	-
972	SCAZ3_00315		Beta-N-acetylhexosaminidase	beta-n-acetylhexosaminidase	P:metabolic process; F:hydrolase activity, hydrolyzing O-glycosyl compounds	EC:3.2.1.0
973	SCAZ3_00320		hypothetical protein	---NA---	-
974	SCAZ3_00325		hypothetical protein	hypothetical protein FSLSAGS3026_10710 [Streptococcus agalactiae FSL S3-026]	-
975	SCAZ3_00330		hypothetical protein	conjugation protein	C:membrane; P:unidirectional conjugation	-
976	SCAZ3_00335		hypothetical protein	hypothetical protein Suri2_06810 [Streptococcus urinalis 2285-97]	-
977	SCAZ3_00340		hypothetical protein	membrane protein	-
978	SCAZ3_00345		hypothetical protein	conserved domain protein	C:intracellular	-
979	SCAZ3_00350		hypothetical protein	conserved hypothetical protein [Streptococcus sp. 2_1_36FAA]	-
980	SCAZ3_00355		hypothetical protein	uncharacterized protein	-
981	SCAZ3_00360		hypothetical protein	conjugation-related atpase	-
982	SCAZ3_00365		hypothetical protein	hypothetical protein FSLSAGS3026_10660 [Streptococcus agalactiae FSL S3-026]	-
983	SCAZ3_00370		hypothetical protein	chap domain protein	F:amidase activity; P:peptidoglycan catabolic process	EC:3.5.1.4
984	SCAZ3_00375		hypothetical protein	signal peptide containing protein	-
985	SCAZ3_00380		hypothetical protein	plasmid partition protein	-
986	SCAZ3_00385		hypothetical protein	hypothetical protein FSLSAGS3026_10640 [Streptococcus agalactiae FSL S3-026]	-
987	SCAZ3_00390		hypothetical protein	replication-associated protein	-
988	SCAZ3_00395		hypothetical protein	hypothetical protein FSLSAGS3026_10630 [Streptococcus agalactiae FSL S3-026]	-
989	SCAZ3_00400		hypothetical protein	dde transposase	-
990	SCAZ3_00405		phosphoribosylaminoimidazole-succinocarboxamide synthase	phosphoribosylaminoimidazole-succinocarboxamide synthetase	P:purine nucleotide biosynthetic process; F:phosphoribosylaminoimidazolesuccinocarboxamide synthase activity; F:ATP binding	EC:6.3.2.6
991	SCAZ3_00410		phosphoribosylformylglycinamidine synthase	phosphoribosylformylglycinamidine synthase	F:phosphoribosylformylglycinamidine synthase activity	EC:6.3.5.3
992	SCAZ3_00415		amidophosphoribosyltransferase	amidophosphoribosyltransferase	P:purine base biosynthetic process; F:amidophosphoribosyltransferase activity; P:nucleoside metabolic process	EC:2.4.2.14
993	SCAZ3_00420		hypothetical protein	---NA---	-
994	SCAZ3_00425		phosphoribosylaminoimidazole synthetase	phosphoribosylformylglycinamidine cyclo-ligase	C:cytoplasm; F:phosphoribosylformylglycinamidine cyclo-ligase activity; P:'de novo' IMP biosynthetic process; F:ATP binding	EC:6.3.3.1
995	SCAZ3_00430	purN	phosphoribosylglycinamide formyltransferase	phosphoribosylglycinamide formyltransferase	F:ligase activity; F:phosphoribosylglycinamide formyltransferase activity; P:'de novo' IMP biosynthetic process	EC:2.1.2.2
996	SCAZ3_00435	purH	bifunctional phosphoribosylaminoimidazolecarboxamide formyltransferase/IMP cyclohydrolase	phosphoribosylaminoimidazolecarboxamide formyltransferase imp cyclohydrolase	F:phosphoribosylaminoimidazolecarboxamide formyltransferase activity; F:IMP cyclohydrolase activity; P:IMP biosynthetic process	EC:2.1.2.3; EC:3.5.4.10
997	SCAZ3_00440		autolysin	autolysin	F:N-acetylmuramoyl-L-alanine amidase activity	EC:3.5.1.28
998	SCAZ3_00445		phosphoribosylamine--glycine ligase	phosphoribosylamine--glycine ligase	F:phosphoribosylamine-glycine ligase activity; P:purine nucleotide biosynthetic process; P:purine base biosynthetic process; F:ATP binding	EC:6.3.4.13
999	SCAZ3_00450		phosphoribosylaminoimidazole carboxylase catalytic subunit	phosphoribosylaminoimidazole carboxylase catalytic subunit	F:phosphoribosylaminoimidazole carboxylase activity; P:'de novo' IMP biosynthetic process; F:transferase activity	EC:4.1.1.21
1000	SCAZ3_00455		phosphoribosylaminoimidazole carboxylase ATPase subunit	phosphoribosylaminoimidazole carboxylase atpase subunit	F:phosphoribosylaminoimidazole carboxylase activity; P:'de novo' IMP biosynthetic process; F:ATP binding	EC:4.1.1.21
1001	SCAZ3_00460		adenylosuccinate lyase	adenylosuccinate lyase	F:N6-(1,2-dicarboxyethyl)AMP AMP-lyase (fumarate-forming) activity; P:purine ribonucleotide biosynthetic process; F:(S)-2-(5-amino-1-(5-phospho-D-ribosyl)imidazole-4-carboxamido)succinate AMP-lyase (fumarate-forming) activity	EC:4.3.2.2
1002	SCAZ3_00465		transcriptional regulator	transcriptional regulator	F:sequence-specific DNA binding	-
1003	SCAZ3_00470		hypothetical protein	---NA---	-
1004	SCAZ3_00475	ruvB	Holliday junction DNA helicase RuvB	holliday junction dna helicase	P:auxin biosynthetic process; P:SOS response; F:DNA binding; F:crossover junction endodeoxyribonuclease activity; F:ATP binding; P:DNA recombination; F:four-way junction helicase activity; P:DNA repair	EC:3.1.22.4
1005	SCAZ3_00480		putative protein-tyrosine phosphatase	protein tyrosine phosphatase	F:protein tyrosine phosphatase activity; P:protein amino acid dephosphorylation	EC:3.1.3.48
1006	SCAZ3_00485		hypothetical protein	hypothetical membrane associated protein	-
1007	SCAZ3_00490		acyltransferase	acyltransferase	C:membrane; F:acyltransferase activity	-
1008	SCAZ3_00495		bifunctional acetaldehyde-CoA/alcohol dehydrogenase	bifunctional acetaldehyde- alcohol dehydrogenase	F:metal ion binding; F:acetaldehyde dehydrogenase (acetylating) activity; P:oxidation reduction; P:alcohol metabolic process; F:alcohol dehydrogenase (NAD) activity; P:carbon utilization	EC:1.2.1.10; EC:1.1.1.1
1009	SCAZ3_00500		alcohol dehydrogenase	alcohol dehydrogenase	F:zinc ion binding; P:oxidation reduction; F:alcohol dehydrogenase (NAD) activity	EC:1.1.1.1
1010	SCAZ3_00505		hypothetical protein	---NA---	-
1011	SCAZ3_00510		threonine synthase	threonine synthase	P:threonine biosynthetic process; F:pyridoxal phosphate binding; F:threonine synthase activity	EC:4.2.3.1
1012	SCAZ3_00515		hypothetical protein	---NA---	-
1013	SCAZ3_00520		threonine synthase	threonine synthase	P:metabolic process; F:lyase activity	-
1014	SCAZ3_00525		Na+ driven multidrug efflux pump	na+ driven multidrug efflux pump	P:drug transmembrane transport; C:integral to membrane; F:antiporter activity; F:drug transmembrane transporter activity	-
1015	SCAZ3_00530		transposase IS1239	transposase is1239	F:DNA binding; P:DNA integration	-
1016	SCAZ3_00535	rpsJ	30S ribosomal protein S10	30s ribosomal protein s10	F:structural constituent of ribosome; C:small ribosomal subunit; P:translation; F:tRNA binding	-
1017	SCAZ3_00540	rplC	50S ribosomal protein L3	50s ribosomal protein l3	C:ribosome; F:structural constituent of ribosome; P:translation; F:rRNA binding	-
1018	SCAZ3_00545	rplD	50S ribosomal protein L4	50s ribosomal protein l4	C:ribosome; F:structural constituent of ribosome; P:translation; F:rRNA binding; P:response to antibiotic	-
1019	SCAZ3_00550	rplW	50S ribosomal protein L23	50s ribosomal protein l23	C:ribosome; F:structural constituent of ribosome; P:translation; F:rRNA binding; F:nucleotide binding	-
1020	SCAZ3_00555	rplB	50S ribosomal protein L2	50s ribosomal protein l2	F:structural constituent of ribosome; C:large ribosomal subunit; F:transferase activity; P:translation; F:rRNA binding	-
1021	SCAZ3_00560		30S ribosomal protein S19	30s ribosomal protein s19	F:structural constituent of ribosome; C:small ribosomal subunit; P:translation; F:rRNA binding	-
1022	SCAZ3_00565	rplV	50S ribosomal protein L22	50s ribosomal protein l22	F:structural constituent of ribosome; C:large ribosomal subunit; P:translation; F:rRNA binding	-
1023	SCAZ3_00570	rpsC	30S ribosomal protein S3	30s ribosomal protein s3	F:structural constituent of ribosome; C:small ribosomal subunit; P:translation; F:rRNA binding	-
1024	SCAZ3_00575	rplP	50S ribosomal protein L16	50s ribosomal protein l16	C:ribosome; F:structural constituent of ribosome; P:translation; F:rRNA binding; P:response to antibiotic; F:tRNA binding	-
1025	SCAZ3_00580		50S ribosomal protein L29	50s ribosomal protein l29	C:ribosome; F:structural constituent of ribosome; P:translation	-
1026	SCAZ3_00585	rpsQ	30S ribosomal protein S17	30s ribosomal protein s17	C:ribosome; F:structural constituent of ribosome; P:translation; F:rRNA binding	-
1027	SCAZ3_00590	rplN	50S ribosomal protein L14	50s ribosomal protein l14	F:structural constituent of ribosome; C:large ribosomal subunit; P:translation; F:rRNA binding	-
1028	SCAZ3_00595	rplX	50S ribosomal protein L24	50s ribosomal protein l24	C:ribosome; F:structural constituent of ribosome; P:translation; F:rRNA binding	-
1029	SCAZ3_00600	rplE	50S ribosomal protein L5	50s ribosomal protein l5	C:ribosome; F:structural constituent of ribosome; P:translation; F:rRNA binding; F:tRNA binding	-
1030	SCAZ3_00605	rpsN	30S ribosomal protein S14	ribosomal protein s14p s29e	C:ribosome; F:metal ion binding; F:structural constituent of ribosome; P:translation; F:rRNA binding	-
1031	SCAZ3_00610	rpsH	30S ribosomal protein S8	30s ribosomal protein s8	C:ribosome; F:structural constituent of ribosome; P:translation; F:rRNA binding	-
1032	SCAZ3_00615	rplF	50S ribosomal protein L6	50s ribosomal protein l6	C:ribosome; F:structural constituent of ribosome; P:translation; F:rRNA binding	-
1033	SCAZ3_00620		hypothetical protein	---NA---	-
1034	SCAZ3_00625	rplR	50S ribosomal protein L18	50s ribosomal protein l18	C:ribosome; F:structural constituent of ribosome; P:translation; F:rRNA binding	-
1035	SCAZ3_00630	rpsE	30S ribosomal protein S5	30s ribosomal protein s5	F:structural constituent of ribosome; C:small ribosomal subunit; P:translation; F:rRNA binding	-
1036	SCAZ3_00635	rpmD	50S ribosomal protein L30	50s ribosomal protein l30	F:structural constituent of ribosome; C:large ribosomal subunit; P:translation	-
1037	SCAZ3_00640	rplO	50S ribosomal protein L15	50s ribosomal protein l15	F:structural constituent of ribosome; C:large ribosomal subunit; P:translation; F:rRNA binding	-
1038	SCAZ3_00645	secY	preprotein translocase subunit SecY	preprotein translocase subunit	F:P-P-bond-hydrolysis-driven protein transmembrane transporter activity; C:membrane; P:protein transport	-
1039	SCAZ3_00650		adenylate kinase	adenylate kinase	C:cytoplasm; P:auxin biosynthetic process; F:adenylate kinase activity; P:nucleotide biosynthetic process; F:ATP binding	EC:2.7.4.3
1040	SCAZ3_00655	infA	translation initiation factor IF-1	translation initiation factor if-1	C:ribosome; P:translational initiation; F:RNA binding; F:translation initiation factor activity	-
1041	SCAZ3_00660	rpmJ	50S ribosomal protein L36	ribosomal protein l36	C:ribosome; F:kinase activity; F:structural constituent of ribosome; P:translation	-
1042	SCAZ3_00665	rpsM	30S ribosomal protein S13	30s ribosomal protein s13	C:ribosome; F:structural constituent of ribosome; P:translation; F:rRNA binding; F:tRNA binding	-
1043	SCAZ3_00670		30S ribosomal protein S11	30s ribosomal protein s11	F:DNA-directed RNA polymerase activity; F:structural constituent of ribosome; C:cytosolic small ribosomal subunit; P:translation; F:rRNA binding	EC:2.7.7.6
1044	SCAZ3_00675		DNA-directed RNA polymerase subunit alpha	dna-directed rna polymerase subunit alpha	F:protein dimerization activity; F:DNA-directed RNA polymerase activity; F:DNA binding; P:transcription, DNA-dependent	EC:2.7.7.6
1045	SCAZ3_00680	rplQ	50S ribosomal protein L17	50s ribosomal protein l17	C:ribosome; F:structural constituent of ribosome; P:translation	-
1046	SCAZ3_00685		transposase	transposase	F:DNA binding; P:DNA integration	-
1047	SCAZ3_00695		hypothetical protein	---NA---	-
1048	SCAZ3_00700		transposase	transposase	P:transposition, DNA-mediated; F:transposase activity; F:DNA binding	-
1049	SCAZ3_00705		transposase	transposase	P:transposition, DNA-mediated; F:transposase activity; F:DNA binding	-
1050	SCAZ3_00710		histidine triad protein	histidine triad protein	F:isomerase activity; F:protein binding
1051	SCAZ3_00715		hypothetical protein	---NA---	-
1052	SCAZ3_00720		hypothetical protein	hypothetical membrane spanning protein	-
1053	SCAZ3_00725		putative lipoprotein	membrane associated lipoprotein	-
1054	SCAZ3_00730		putative nudix hydrolase	nudix hydrolase	F:hydrolase activity	-
1055	SCAZ3_00735		1,4-dihydroxy-2-naphthoate octaprenyltransferase	dihydroxy-2-naphthoate octaprenyltransferase	F:prenyltransferase activity; C:integral to membrane	-
1056	SCAZ3_00740		pyridine nucleotide-disulphide oxidoreductase family protein	pyridine nucleotide-disulfide oxidoreductase	F:FAD binding; P:oxidation reduction; F:oxidoreductase activity	-
1057	SCAZ3_00745		cytochrome d ubiquinol oxidase, subunit II	cytochrome d ubiquinol subunit 1	P:oxidation reduction; F:oxidoreductase activity; C:membrane	-
1058	SCAZ3_00750		cytochrome d ubiquinol oxidase subunit II	cytochrome d ubiquinol subunit ii	P:oxidation reduction; F:oxidoreductase activity; C:membrane	-
1059	SCAZ3_00755		ABC transporter ATP-binding protein	abc atp-binding protein	P:auxin biosynthetic process; F:ATPase activity, coupled to transmembrane movement of substances; P:transmembrane transport; F:ATP binding; C:integral to membrane	-
1060	SCAZ3_00760		ABC transporter ATP-binding protein	abc atp-binding protein	P:auxin biosynthetic process; F:ATPase activity, coupled to transmembrane movement of substances; P:transmembrane transport; F:ATP binding; C:integral to membrane	-
1061	SCAZ3_00765		polyprenyl synthetase	polyprenyl synthetase	P:isoprenoid biosynthetic process; F:trans-hexaprenyltranstransferase activity	EC:2.5.1.30
1062	SCAZ3_00770	ipk	4-diphosphocytidyl-2-C-methyl-D-erythritol kinase	4-diphosphocytidyl-2-c-methyl-d-erythritol kinase	P:threonine biosynthetic process; P:auxin biosynthetic process; F:homoserine kinase activity; F:ATP binding; P:terpenoid biosynthetic process; F:4-(cytidine 5'-diphospho)-2-C-methyl-D-erythritol kinase activity; P:phosphorylation; C:cytoplasm; F:GTP binding	EC:2.7.1.39; EC:2.7.1.148
1063	SCAZ3_00775		Putative repressor protein	adc operon repressor	C:intracellular; F:transcription factor activity; P:regulation of transcription, DNA-dependent	-
1064	SCAZ3_00780		ABC transporter	abc transporter atp-binding protein	F:ATPase activity; F:ATP binding; P:auxin biosynthetic process	EC:3.6.1.3
1065	SCAZ3_00785		high-affinity zinc uptake system membrane protein znuB	high-affinity zinc uptake system membrane protein	F:ATPase activity, coupled to transmembrane movement of substances; P:transport; F:ATP binding; C:integral to membrane	-
1066	SCAZ3_00790		Putative histidine triad (HIT) protein	histidine triad protein	F:bis(5'-nucleosyl)-tetraphosphatase (asymmetrical) activity	EC:3.6.1.17
1067	SCAZ3_00795		Integrase	site-specific phage integrase family	F:DNA binding; P:DNA integration; P:DNA recombination	-
1068	SCAZ3_00800		divergent AAA domain family protein	divergent aaa domain protein	F:specific transcriptional repressor activity; F:DNA binding; F:ATP binding; P:negative regulation of transcription	-
1069	SCAZ3_00805		putative DNA-binding phage protein	dna-binding phage protein	F:DNA binding	-
1070	SCAZ3_00810		putative DNA-binding phage protein	dna-binding phage protein	F:sequence-specific DNA binding	-
1071	SCAZ3_00815		putative DNA-binding phage protein	phage transcriptional regulator	F:sequence-specific DNA binding	-
1072	SCAZ3_00820		Phage antirepressor protein	phage antirepressor protein	-
1073	SCAZ3_00825		phage protein	phage protein	-
1074	SCAZ3_00830		prophage antirepressor	prophage antirepressor	-
1075	SCAZ3_00835		hypothetical protein	conserved hypothetical protein [Streptococcus vestibularis F0396]	-
1076	SCAZ3_00840		phage protein	phage protein	-
1077	SCAZ3_00845		hypothetical protein	phage protein	-
1078	SCAZ3_00850		unknown phage protein	phage protein	F:DNA binding	-
1079	SCAZ3_00855		prophage Sa05, DNA replication protein, putative	phage protein	-
1080	SCAZ3_00860		putative phage replication protein	dna primase	-
1081	SCAZ3_00865		hypothetical protein	phage protein	-
1082	SCAZ3_00870		phage protein	phage protein	-
1083	SCAZ3_00875		phage protein	phage protein	-
1084	SCAZ3_00880		hypothetical protein	phage protein	-
1085	SCAZ3_00885		phage protein	phage protein	F:transcription factor activity; P:transcription initiation; F:sigma factor activity; P:regulation of transcription, DNA-dependent	-
1086	SCAZ3_00890		hypothetical protein	phage encoded transcriptional family	-
1087	SCAZ3_00895		hypothetical protein	addiction module family	-
1088	SCAZ3_00900		plasmid stabilization system protein	plasmid stabilization system protein	-
1089	SCAZ3_00905		tyrosyl-tRNA synthetase	tyrosyl-trna synthetase	C:cytoplasm; P:auxin biosynthetic process; P:tyrosyl-tRNA aminoacylation; F:tyrosine-tRNA ligase activity; F:RNA binding; F:ATP binding	EC:6.1.1.1
1090	SCAZ3_00910		multimodular transpeptidase-transglycosylase	penicillin-binding protein 1b	P:regulation of cell shape; F:penicillin binding; P:peptidoglycan biosynthetic process; C:peptidoglycan-based cell wall; F:peptidoglycan glycosyltransferase activity; F:hydrolase activity; P:cellular cell wall organization	EC:2.4.1.129
1091	SCAZ3_00915	rpoB	DNA-directed RNA polymerase subunit beta	dna-directed rna polymerase subunit beta	F:DNA-directed RNA polymerase activity; F:ribonucleoside binding; F:DNA binding; P:transcription, DNA-dependent	EC:2.7.7.6
1092	SCAZ3_00920		DNA-directed RNA polymerase subunit beta'	dna-directed rna polymerase subunit beta	F:DNA-directed RNA polymerase activity; F:DNA binding; P:transcription, DNA-dependent	EC:2.7.7.6
1093	SCAZ3_00925		Putative DNA binding protein	dna binding protein	F:DNA binding	-
1094	SCAZ3_00930		putative ABC transporter subunit ComYA	competence protein	P:auxin biosynthetic process; C:intracellular; P:transport; F:ATP binding; F:nucleoside-triphosphatase activity	EC:3.6.1.15
1095	SCAZ3_00935		putative competence protein	competence protein	C:type II protein secretion system complex; P:protein secretion by the type II secretion system; F:protein transporter activity	-
1096	SCAZ3_00940		putative competence protein	competence protein	C:type II protein secretion system complex; P:protein secretion by the type II secretion system; F:protein transporter activity	-
1097	SCAZ3_00945		putative competence protein	competence protein	-
1098	SCAZ3_00950		hypothetical protein	operon protein 5	-
1099	SCAZ3_00955		comG operon protein 6	operon protein 6	-
1100	SCAZ3_00960		hypothetical protein	operon protein 6	-
1101	SCAZ3_00965		hypothetical protein	adenine-specific methyltransferase	P:DNA methylation; F:site-specific DNA-methyltransferase (adenine-specific) activity; F:DNA binding; F:N-methyltransferase activity	EC:2.1.1.72
1102	SCAZ3_00970		acetate kinase	acetate kinase	F:acetate kinase activity; F:ATP binding; C:cytoplasm; P:organic acid metabolic process; P:phosphorylation	EC:2.7.2.1
1103	SCAZ3_00975		DNA-binding protein	dna-binding protein	F:sequence-specific DNA binding	-
1104	SCAZ3_00980		membrane protein	membrane protein	-
1105	SCAZ3_00985		pyrroline-5-carboxylate reductase	pyrroline-5-carboxylate reductase	F:binding; F:pyrroline-5-carboxylate reductase activity; P:oxidation reduction; P:proline biosynthetic process	EC:1.5.1.2
1106	SCAZ3_00990		Glutamyl aminopeptidase	glutamyl aminopeptidase	F:aminopeptidase activity	EC:3.4.11.0
1107	SCAZ3_00995		hypothetical protein	hypothetical protein SDE12394_00575 [Streptococcus dysgalactiae subsp. equisimilis ATCC 12394]	-
1108	SCAZ3_01000		hypothetical protein	hypothetical membrane associated protein	-
1109	SCAZ3_01005		Putative thioredoxin	thioredoxin	P:cell redox homeostasis; F:electron carrier activity; F:protein disulfide oxidoreductase activity; P:glycerol ether metabolic process	-
1110	SCAZ3_01010		putative tRNA-binding protein	trna binding domain protein	F:aminoacyl-tRNA ligase activity; F:tRNA binding	-
1111	SCAZ3_01015		single-stranded DNA-binding protein	single-stranded dna-binding protein	P:DNA repair; F:single-stranded DNA binding; P:DNA replication	-
1112	SCAZ3_01020		transposase IS200 Family	is200 family transposase	P:transposition, DNA-mediated; F:transposase activity; F:DNA binding	-
1113	SCAZ3_01025		deoxyadenosine kinase / deoxyguanosine kinase	deoxyadenosine kinase deoxyguanosine kinase	F:deoxyadenosine kinase activity; F:ATP binding; F:phosphotransferase activity, alcohol group as acceptor; P:nucleobase, nucleoside, nucleotide and nucleic acid metabolic process; F:deoxyguanosine kinase activity	EC:2.7.1.76; EC:2.7.1.0; EC:2.7.1.113
1114	SCAZ3_01030		tRNA-dihydrouridine synthase	trna-dihydrouridine synthase	F:FAD binding; P:oxidation reduction; F:tRNA dihydrouridine synthase activity; P:tRNA processing	-
1115	SCAZ3_01035	hslO	Hsp33-like chaperonin	hsp33-like chaperonin	P:protein folding; F:unfolded protein binding; C:cytoplasm; P:response to stress	-
1116	SCAZ3_01040		AraC family transcriptional regulator	transcriptional family	F:sequence-specific DNA binding; C:intracellular; F:transcription factor activity; P:regulation of transcription, DNA-dependent	-
1117	SCAZ3_01045		collagen adhesion protein	collagen adhesion protein	C:cell surface	-
1118	SCAZ3_01050		T-antigen-like fimbrial structural subunit protein FszC	cell wall surface anchor family protein	C:cell surface; C:cell wall; C:extrachromosomal circular DNA	-
1119	SCAZ3_01055		sortase	sortase family protein	F:catalytic activity; P:protein modification process	-
1120	SCAZ3_01060		hypothetical protein	---NA---	-
1121	SCAZ3_01065		short-chain fatty acids transporter	short-chain fatty acids transporter	C:membrane; F:short-chain fatty acid transporter activity; P:short-chain fatty acid transport	-
1122	SCAZ3_01070		Putative transcriptional regulator	family transcriptional regulator	F:transcription factor activity; P:regulation of transcription, DNA-dependent	-
1123	SCAZ3_01075		Acetyl-CoA acetyltransferase	acetyl- acetyltransferase	F:acetyl-CoA C-acetyltransferase activity; P:metabolic process	EC:2.3.1.9
1124	SCAZ3_01080		putative acetyl-CoA:acetoacetyl-CoA transferase alpha subunit	acetate -transferase alpha subunit	P:metabolic process; F:acetate CoA-transferase activity	EC:2.8.3.8
1125	SCAZ3_01085		butyrate-acetoacetate CoA-transferase, beta subunit	acetate -transferase beta subunit	P:metabolic process; F:acetate CoA-transferase activity; F:butyrate-acetoacetate CoA-transferase activity	EC:2.8.3.8; EC:2.8.3.9
1126	SCAZ3_01090		hypothetical protein	dna-binding protein	F:DNA binding	-
1127	SCAZ3_01095		hypothetical protein	endoribonuclease l-psp	-
1128	SCAZ3_01100		Putative regulatory protein	perfringolysin o regulator protein	F:protein-N(PI)-phosphohistidine-sugar phosphotransferase activity	EC:2.7.1.69
1129	SCAZ3_01105		hypothetical protein	hypothetical protein MGAS9429_Spy0127 [Streptococcus pyogenes MGAS9429]	-
1130	SCAZ3_01110		V-type ATP synthase subunit I	v-type atp synthase subunit i	F:hydrogen ion transmembrane transporter activity; C:proton-transporting two-sector ATPase complex, proton-transporting domain; P:ATP synthesis coupled proton transport; F:hydrolase activity	-
1131	SCAZ3_01115		V-type ATP synthase subunit K	v-type atp subunit k	F:hydrogen ion transmembrane transporter activity; P:ATP synthesis coupled proton transport; C:proton-transporting V-type ATPase, V0 domain; F:hydrolase activity	-
1132	SCAZ3_01120		V-type sodium ATP synthase subunit E	v-type atp subunit e	F:hydrolase activity	-
1133	SCAZ3_01125		V-type sodium ATP synthase subunit C	v-type sodium atp subunit c	F:hydrogen ion transmembrane transporter activity; C:proton-transporting two-sector ATPase complex, proton-transporting domain; P:ATP synthesis coupled proton transport; F:hydrolase activity	-
1134	SCAZ3_01130		V-type ATP synthase subunit F	v-type atp subunit g	F:hydrogen ion transporting ATP synthase activity, rotational mechanism; P:ATP synthesis coupled proton transport; F:proton-transporting ATPase activity, rotational mechanism; C:proton-transporting two-sector ATPase complex, catalytic domain	-
1135	SCAZ3_01135		V-type ATP synthase subunit A	v-type atp synthase subunit a	P:plasma membrane ATP synthesis coupled proton transport; P:auxin biosynthetic process; F:hydrogen ion transporting ATP synthase activity, rotational mechanism; F:ATP binding; F:proton-transporting ATPase activity, rotational mechanism; C:proton-transporting two-sector ATPase complex, catalytic domain	-
1136	SCAZ3_01140		V-type ATP synthase subunit B	v-type atp subunit b	P:plasma membrane ATP synthesis coupled proton transport; F:hydrogen ion transporting ATP synthase activity, rotational mechanism; F:ATP binding; F:proton-transporting ATPase activity, rotational mechanism; C:proton-transporting two-sector ATPase complex, catalytic domain	-
1137	SCAZ3_01145		V-type ATP synthase subunit D	v-type atp synthase subunit d	P:plasma membrane ATP synthesis coupled proton transport; F:hydrogen ion transporting ATP synthase activity, rotational mechanism; F:ATP binding; F:proton-transporting ATPase activity, rotational mechanism; C:proton-transporting two-sector ATPase complex, catalytic domain	-
1138	SCAZ3_01150		hypothetical protein	---NA---	-
1139	SCAZ3_01155		toxic anion resistance protein	toxic anion resistance protein	-
1140	SCAZ3_01160		hypothetical protein	---NA---	-
1141	SCAZ3_01165		hypothetical protein	---NA---	-
1142	SCAZ3_01170		hypothetical protein	---NA---	-
1143	SCAZ3_01175		adenylosuccinate synthetase	adenylosuccinate synthetase	C:cytoplasm; F:adenylosuccinate synthase activity; P:purine nucleotide biosynthetic process; F:GTP binding; F:magnesium ion binding	EC:6.3.4.4
1144	SCAZ3_01180		nucleoside-binding protein	nucleoside-binding protein	F:lipid binding	-
1145	SCAZ3_01185		putative pyruvate formate-lyase activating enzyme	pyruvate formate-lyase activating enzyme	P:oxidation reduction; F:4 iron, 4 sulfur cluster binding; F:lyase activity; P:oxygen and reactive oxygen species metabolic process; F:[formate-C-acetyltransferase]-activating enzyme activity	EC:1.97.1.4
1146	SCAZ3_01190		putative transcriptional regulator	transcriptional family	C:intracellular; F:transcription factor activity; P:regulation of transcription, DNA-dependent	-
1147	SCAZ3_01195		putative transcriptional regulator	transcriptional regulator	F:carbohydrate binding; F:transcription regulator activity	-
1148	SCAZ3_01200		PTS system, cellobiose-specific IIA component	pts cellobiose-specific iia component	C:membrane; P:phosphoenolpyruvate-dependent sugar phosphotransferase system; F:sugar:hydrogen symporter activity; F:protein-N(PI)-phosphohistidine-sugar phosphotransferase activity	EC:2.7.1.69
1149	SCAZ3_01205		PTS system, cellobiose-specific IIB component	pts cellobiose-specific iib component	C:plasma membrane; P:phosphoenolpyruvate-dependent sugar phosphotransferase system; F:sugar:hydrogen symporter activity; C:integral to membrane; F:protein-N(PI)-phosphohistidine-sugar phosphotransferase activity	EC:2.7.1.69
1150	SCAZ3_01210		PTS system, cellobiose-specific IIC component	pts cellobiose-specific iic component	C:plasma membrane; P:phosphoenolpyruvate-dependent sugar phosphotransferase system; F:sugar:hydrogen symporter activity; C:integral to membrane; F:protein-N(PI)-phosphohistidine-sugar phosphotransferase activity	EC:2.7.1.69
1151	SCAZ3_01215		formate acetyltransferase	formate acetyltransferase	P:glucose metabolic process; C:cytoplasm; F:formate C-acetyltransferase activity; F:lyase activity	EC:2.3.1.54
1152	SCAZ3_01220		fructose-6-phosphate aldolase	fructose-6-phosphate aldolase	F:transaldolase activity; C:cytoplasm; P:carbohydrate metabolic process	EC:2.2.1.2
1153	SCAZ3_01225	gldA	glycerol dehydrogenase	glycerol dehydrogenase	F:glycerol dehydrogenase activity; P:oxidation reduction; F:metal ion binding	EC:1.1.1.6
1154	SCAZ3_01230		hypothetical protein	hypothetical protein SDD27957_01000 [Streptococcus dysgalactiae subsp. dysgalactiae ATCC 27957]	-
1155	SCAZ3_01235		putative low temperature requirement C protein	low temperature requirement c protein	F:phosphatidylglycerophosphatase activity; P:lipid metabolic process	EC:3.1.3.27
1156	SCAZ3_01240		hypothetical protein	hypothetical protein HMPREF9963_0475 [Streptococcus dysgalactiae subsp. equisimilis SK1250]	-
1157	SCAZ3_01245		microcin self-immunity protein	mccc family protein	-
1158	SCAZ3_01250		cation efflux system protein	cation efflux system protein	F:cation transmembrane transporter activity; C:membrane; P:transmembrane transport; P:cation transport
1159	SCAZ3_01255		transcriptional regulator, TetR family protein	transcriptional family	F:transcription factor activity; P:regulation of transcription, DNA-dependent	-
1160	SCAZ3_01260		TetR family transcriptional regulator	transcriptional family	F:transcription factor activity; P:regulation of transcription, DNA-dependent	-
1161	SCAZ3_01265		histidine triad protein	streptococcal histidine triad protein	-
1162	SCAZ3_01270		hypothetical protein	sensor protein	P:two-component signal transduction system (phosphorelay); F:two-component sensor activity; P:peptidyl-histidine phosphorylation; P:response to stress; F:ATP binding; P:signal transduction; C:membrane; F:ion channel activity	-
1163	SCAZ3_01275		KDP operon transcriptional regulatory protein KdpE	kdp operon transcriptional regulatory protein	P:two-component signal transduction system (phosphorelay); F:DNA binding; F:two-component response regulator activity; F:ion channel activity; P:regulation of transcription, DNA-dependent	-
1164	SCAZ3_01280		hypothetical protein	---NA---	-
1165	SCAZ3_01285		potassium-transporting ATPase subunit A	k+-transporting a subunit	C:plasma membrane; P:potassium ion transport; F:potassium-transporting ATPase activity	EC:3.6.3.12
1166	SCAZ3_01290		potassium-transporting ATPase subunit B	potassium-transporting atpase subunit b	P:auxin biosynthetic process; C:integral to membrane; F:potassium-transporting ATPase activity; P:potassium ion transport; P:ATP biosynthetic process; F:ATP binding; F:magnesium ion binding; C:plasma membrane	EC:3.6.3.12
1167	SCAZ3_01295		potassium-transporting ATPase subunit C	potassium-transporting atpase subunit c	F:hydrolase activity; P:ion transport; C:membrane	-
1168	SCAZ3_01300		sigma-54 dependent transcriptional regulator	tetratricopeptide repeat protein	F:binding; P:regulation of transcription, DNA-dependent; P:two-component signal transduction system (phosphorelay); F:two-component response regulator activity; C:integral to membrane; F:signal transducer activity; C:membrane; P:signal transduction
1169	SCAZ3_01305		hypothetical protein	---NA---	-
1170	SCAZ3_01310		hypothetical protein	hypothetical protein SDE12394_00800 [Streptococcus dysgalactiae subsp. equisimilis ATCC 12394]	-
1171	SCAZ3_01315		phosphoglycerate mutase family protein	phosphoglycerate mutase family protein	-
1172	SCAZ3_01320		hypothetical protein	immunoglobulin g-binding protein g	C:extracellular region; C:membrane; F:IgG binding; C:cell surface; C:cell wall; P:cell wall macromolecule catabolic process; P:pathogenesis	-
1173	SCAZ3_01325		transposase	transposase	F:catalytic activity	-
1174	SCAZ3_01330		transcriptional regulator	transcriptional family	F:sequence-specific DNA binding; C:intracellular; F:transcription factor activity; P:regulation of transcription, DNA-dependent	-
1175	SCAZ3_01335		sugar ABC transporter, sugar-binding protein, putative	abc-type sugar transport periplasmic component	P:carbohydrate transport; F:transporter activity	-
1176	SCAZ3_01340		ABC-type sugar transport system, permease component	abc permease protein	P:carbohydrate transport; C:plasma membrane; C:integral to membrane; F:transporter activity	-
1177	SCAZ3_01345		ABC transporter, permease protein	abc permease protein	P:carbohydrate transport; C:plasma membrane; C:integral to membrane; F:transporter activity	-
1178	SCAZ3_01350		alpha-galactosidase, putative	alpha-galactosidase	P:carbohydrate metabolic process; F:cation binding; F:alpha-galactosidase activity	EC:3.2.1.22
1179	SCAZ3_01355		N-acetyl-beta-hexosaminidase	endo-beta-galactosidase c	F:hydrolase activity, hydrolyzing O-glycosyl compounds	EC:3.2.1.0
1180	SCAZ3_01360		aldose 1-epimerase (mutarotase)	aldose 1-epimerase	P:carbohydrate metabolic process; F:catalytic activity	-
1181	SCAZ3_01365		galactose operon repressor GalR	galactose operon repressor	C:intracellular; F:transcription factor activity; P:regulation of transcription, DNA-dependent	-
1182	SCAZ3_01370		galactokinase	galactokinase	C:cytoplasm; P:auxin biosynthetic process; P:carbohydrate phosphorylation; F:ATP binding; P:galactose metabolic process; F:galactokinase activity	EC:2.7.1.6
1183	SCAZ3_01375		galactose-1-phosphate uridylyltransferase	galactose-1-phosphate uridylyltransferase	C:cytoplasm; F:UDP-glucose:hexose-1-phosphate uridylyltransferase activity; P:galactose metabolic process	EC:2.7.7.12
1184	SCAZ3_01380		UDP-glucose 4-epimerase	udp-glucose 4-epimerase	F:coenzyme binding; F:UDP-glucose 4-epimerase activity; P:galactose metabolic process	EC:5.1.3.2
1185	SCAZ3_01385		integrase	phage integrase family site-specific recombinase	F:DNA binding; P:DNA integration; P:DNA recombination	-
1186	SCAZ3_01390		hypothetical protein	hypothetical protein Sgly_1336 [Syntrophobotulus glycolicus DSM 8271]	-
1187	SCAZ3_01395		recombination factor protein RarA	recombination factor protein	F:ATP binding; P:auxin biosynthetic process; F:helicase activity	-
1188	SCAZ3_01400		anthranilate synthase component II	anthranilate synthase component ii	F:anthranilate synthase activity; P:glutamine metabolic process; P:biosynthetic process; F:4-amino-4-deoxychorismate synthase activity	EC:4.1.3.27; EC:2.6.1.85
1189	SCAZ3_01405		para-aminobenzoate synthetase component I/4-amino-4-deoxychorismate lyase	para-aminobenzoate synthetase component i 4-amino-4-deoxychorismate lyase	F:4-amino-4-deoxychorismate lyase activity; P:folic acid and derivative biosynthetic process; F:4-amino-4-deoxychorismate synthase activity	EC:4.1.3.38; EC:2.6.1.85
1190	SCAZ3_01410		Amidase family protein	amidase	F:carbon-nitrogen ligase activity, with glutamine as amido-N-donor	EC:6.3.5.0
1191	SCAZ3_01415		hypothetical protein	hypothetical protein SpyM51665 [Streptococcus pyogenes str. Manfredo]	-
1192	SCAZ3_01420	prmA	ribosomal protein L11 methyltransferase	ribosomal protein l11 methyltransferase	C:ribosome; P:protein amino acid methylation; F:protein methyltransferase activity	-
1193	SCAZ3_01425		16S ribosomal RNA methyltransferase RsmE	16s ribosomal rna methyltransferase	P:rRNA processing; F:methyltransferase activity	EC:2.1.1.0
1194	SCAZ3_01430		hypothetical protein	---NA---	-
1195	SCAZ3_01435		LacI family regulatory protein	family regulatory protein	C:intracellular; F:transcription factor activity; P:regulation of transcription, DNA-dependent	-
1196	SCAZ3_01440		PTS system, glucose-specific IIABC component	pts glucose-specific iiabc component	F:kinase activity; C:plasma membrane; P:phosphoenolpyruvate-dependent sugar phosphotransferase system; F:sugar:hydrogen symporter activity; C:integral to membrane; F:protein-N(PI)-phosphohistidine-sugar phosphotransferase activity	EC:2.7.1.69
1197	SCAZ3_01445		hypothetical protein	endonuclease exonuclease phosphatase family protein	F:endonuclease activity; F:exodeoxyribonuclease III activity	EC:3.1.11.2
1198	SCAZ3_01450		M42 gutamyl aminopeptidase	m42 glutamyl aminopeptidase	F:aminopeptidase activity	EC:3.4.11.0
1199	SCAZ3_01455		flavoprotein NrdI	nrdi protein	F:oxidoreductase activity; P:oxidation reduction	-
1200	SCAZ3_01460		trans-acting positive regulator Mry	trans-acting positive regulator	-
1201	SCAZ3_01465		protective antigen SpaZ	antiphagocytic cell surface-anchored fibrinogen-and fc-binding protein	C:membrane	-
1202	SCAZ3_01470		(p)ppGpp synthetase	gtp pyrophosphokinase	F:guanosine-3',5'-bis(diphosphate) 3'-diphosphatase activity; F:GTP diphosphokinase activity; F:GTP binding; F:kinase activity; F:amino acid binding; F:ATP binding; P:guanosine tetraphosphate metabolic process	EC:3.1.7.2; EC:2.7.6.5
1203	SCAZ3_01475		D-tyrosyl-tRNA(Tyr) deacylase	d-tyrosyl-trna deacylase	C:cytoplasm; F:hydrolase activity, acting on ester bonds; P:D-amino acid catabolic process	-
1204	SCAZ3_01480		putative leucine-rich protein	leucine-rich protein	-
1205	SCAZ3_01485		multiple sugar-binding transport ATP-binding protein	sugar abc atp-binding protein	P:auxin biosynthetic process; F:ATPase activity; F:ATP binding; P:carbohydrate transport; C:ATP-binding cassette (ABC) transporter complex; F:hydrolase activity, acting on acid anhydrides, catalyzing transmembrane movement of substances	EC:3.6.1.3; EC:3.6.3.0
1206	SCAZ3_01490		glucan 1,6-alpha-glucosidase	glucan -alpha-glucosidase	F:oligo-1,6-glucosidase activity; F:glucan 1,6-alpha-glucosidase activity; P:carbohydrate metabolic process; C:cytoplasm; F:cation binding	EC:3.2.1.10; EC:3.2.1.70
1207	SCAZ3_01495		putative pullulanase	pullulanase	P:carbohydrate metabolic process; C:membrane; C:cell surface; C:cell wall; F:carbohydrate binding; F:pullulanase activity; F:cation binding	EC:3.2.1.41
1208	SCAZ3_01500		hypothetical protein	membrane protein	-
1209	SCAZ3_01505		hypothetical protein	hypothetical protein SDE12394_01045 [Streptococcus dysgalactiae subsp. equisimilis ATCC 12394]	-
1210	SCAZ3_01510		thioredoxin	thioredoxin	P:cell redox homeostasis	-
1211	SCAZ3_01515	yajC	preprotein translocase subunit YajC	preprotein translocase subunit	-
1212	SCAZ3_01520		Undecaprenyl pyrophosphate synthetase	undecaprenyl pyrophosphate synthetase	P:regulation of cell shape; P:peptidoglycan biosynthetic process; F:di-trans,poly-cis-decaprenylcistransferase activity; P:cell cycle; P:cellular cell wall organization; P:cell division	EC:2.5.1.31
1213	SCAZ3_01525		Phosphatidate cytidylyltransferase	phosphatidate cytidylyltransferase	F:phosphatidate cytidylyltransferase activity; C:integral to membrane	EC:2.7.7.41
1214	SCAZ3_01530		hypothetical protein	pheromone-processing membrane metalloprotease	F:metal ion binding; C:integral to membrane; F:metalloendopeptidase activity; P:proteolysis; F:protein binding; C:plasma membrane	EC:3.4.24.0
1215	SCAZ3_01535		prolyl-tRNA synthetase	prolyl-trna synthetase	C:cytoplasm; F:proline-tRNA ligase activity; P:prolyl-tRNA aminoacylation; F:ATP binding	EC:6.1.1.15
1216	SCAZ3_01540		hypothetical protein	prolyl-trna synthetase	-
1217	SCAZ3_01545	polC	DNA polymerase III PolC	dna polymerase iii	C:cytoplasm; P:DNA-dependent DNA replication; F:DNA-directed DNA polymerase activity; F:DNA binding; F:3'-5' exonuclease activity	EC:2.7.7.7
1218	SCAZ3_01550		MarR family regulatory protein	family transcriptional regulator	C:intracellular; F:transcription factor activity; P:regulation of transcription, DNA-dependent	-
1219	SCAZ3_01555		NADPH-dependent FMN reductase	flavin reductase	F:oxidoreductase activity; P:oxidation reduction	-
1220	SCAZ3_01560	def	peptide deformylase	peptide deformylase	P:translation; F:iron ion binding; F:peptide deformylase activity	EC:3.5.1.88
1221	SCAZ3_01565		Crp family regulatory protein	cyclic nucleotide-binding domain protein	P:regulation of transcription; F:DNA binding
1222	SCAZ3_01570		hypothetical protein	major facilitator family protein	P:transmembrane transport; C:membrane; F:transporter activity	-
1223	SCAZ3_01575	rpsO	30S ribosomal protein S15	30s ribosomal protein s15	C:ribosome; F:structural constituent of ribosome; P:translation; F:rRNA binding	-
1224	SCAZ3_01580		hypothetical protein	hypothetical protein SDE12394_01120 [Streptococcus dysgalactiae subsp. equisimilis ATCC 12394]	-
1225	SCAZ3_01585		bacteriocin-associated membrane protein	bacteriocin-associated integral membrane protein	-
1226	SCAZ3_01590		ABC transporter, ATP-binding protein	abc atp-binding protein	P:biological regulation; P:cellular biosynthetic process; F:nucleoside-triphosphatase activity; F:nucleotide binding	EC:3.6.1.15
1227	SCAZ3_01595		hypothetical protein	hypothetical protein SDE12394_01140 [Streptococcus dysgalactiae subsp. equisimilis ATCC 12394]	-
1228	SCAZ3_01600		hypothetical protein	phosphoenolpyruvate-dependent sugar pts family eiia 2	P:phosphoenolpyruvate-dependent sugar phosphotransferase system; F:sugar:hydrogen symporter activity; P:regulation of transcription, DNA-dependent; F:protein-N(PI)-phosphohistidine-sugar phosphotransferase activity	EC:2.7.1.69
1229	SCAZ3_01605		PTS system, IIB component	pts iib component	P:phosphoenolpyruvate-dependent sugar phosphotransferase system; F:sugar:hydrogen symporter activity; F:protein-N(PI)-phosphohistidine-sugar phosphotransferase activity	EC:2.7.1.69
1230	SCAZ3_01610	ulaA	ascorbate-specific PTS system enzyme IIC	pts system ascorbate-specific transporter subunit iic	C:integral to membrane; P:phosphoenolpyruvate-dependent sugar phosphotransferase system; F:protein-N(PI)-phosphohistidine-sugar phosphotransferase activity	EC:2.7.1.69
1231	SCAZ3_01615		putative translaldolase	transaldolase	F:transaldolase activity; C:cytoplasm; P:carbohydrate metabolic process	EC:2.2.1.2
1232	SCAZ3_01620		polynucleotide phosphorylase/polyadenylase	polyribonucleotide nucleotidyltransferase	P:mRNA catabolic process; F:3'-5'-exoribonuclease activity; F:RNA binding; F:polyribonucleotide nucleotidyltransferase activity; C:mitochondrion; P:RNA processing	EC:2.7.7.8
1233	SCAZ3_01625		hypothetical protein	hypothetical protein SpyM51632 [Streptococcus pyogenes str. Manfredo]	-
1234	SCAZ3_01630		serineacetyltransferase	serine o-acetyltransferase	C:cytoplasm; F:serine O-acetyltransferase activity; P:cysteine biosynthetic process from serine	EC:2.3.1.30
1235	SCAZ3_01635		hypothetical protein	membrane protein	-
1236	SCAZ3_01640	cysS	cysteinyl-tRNA synthetase	cysteinyl-trna synthetase	C:cytoplasm; F:metal ion binding; P:cysteinyl-tRNA aminoacylation; F:ATP binding; F:cysteine-tRNA ligase activity	EC:6.1.1.16
1237	SCAZ3_01645		hypothetical protein	rnase3 domain protein	F:RNA binding; P:RNA processing; F:ribonuclease III activity	EC:3.1.26.3
1238	SCAZ3_01650		hypothetical protein	---NA---	-
1239	SCAZ3_01655		hypothetical protein	---NA---	-
1240	SCAZ3_01660		hypothetical protein	hypothetical membrane associated protein	-
1241	SCAZ3_01665		putative tRNA/rRNA methyltransferase	23s rrna gm2251 methyltransferase	F:RNA binding; F:RNA methyltransferase activity; P:RNA processing	-
1242	SCAZ3_01670		hypothetical cytosolic protein	hypothetical cytosolic protein	-
1243	SCAZ3_01675		DegV family fatty acid-binding protein	family protein	-
1244	SCAZ3_01680		hypothetical protein	hypothetical membrane spanning protein	-
1245	SCAZ3_01685		Transcriptional regulator, Cro/CI family protein	cro ci family transcriptional regulator	F:sequence-specific DNA binding	-
1246	SCAZ3_01690	rplM	50S ribosomal protein L13	50s ribosomal protein l13	C:ribosome; F:structural constituent of ribosome; P:translation	-
1247	SCAZ3_01695	rpsI	30S ribosomal protein S9	30s ribosomal protein s9	F:UDP-3-O-[3-hydroxymyristoyl] N-acetylglucosamine deacetylase activity; C:ribosome; F:structural constituent of ribosome; P:lipid A biosynthetic process; P:translation	-
1248	SCAZ3_01710		DNA-binding protein	dna-binding protein	F:sequence-specific DNA binding	-
1249	SCAZ3_01715		DNA-binding protein	dna-binding protein	F:DNA binding; F:nucleotide binding	-
1250	SCAZ3_01720		gp49 bacteriophage-like protein	gp19	-
1251	SCAZ3_01725		hypothetical protein	conserved domain protein	-
1252	SCAZ3_01730		hypothetical protein	orf 9 protein	-
1253	SCAZ3_01735		hypothetical protein	orf 9 protein	-
1254	SCAZ3_01740		type I restriction-modification system M protein	type i restriction-modification system methyltransferase subunit	P:DNA methylation; F:site-specific DNA-methyltransferase (adenine-specific) activity; F:DNA binding; F:N-methyltransferase activity	EC:2.1.1.72
1255	SCAZ3_01745		type I restriction-modification system S protein	type i restriction modification dna specificity domain protein	P:DNA modification; F:DNA binding
1256	SCAZ3_01750		anticodon nuclease PrrC	anticodon nuclease	-
1257	SCAZ3_01755		type I restriction-modification system R protein	type i site-specific family	F:ATP binding; P:DNA restriction-modification system; F:Type I site-specific deoxyribonuclease activity; F:transcription factor activity; P:regulation of transcription, DNA-dependent	EC:3.1.21.3
1258	SCAZ3_01760		hypothetical protein	transcriptional regulator	F:helicase activity; F:ATP binding	-
1259	SCAZ3_01765		Type III restriction enzyme, res subunit	type iii restriction protein res subunit	F:ATP binding; P:auxin biosynthetic process; F:helicase activity; F:DNA binding	-
1260	SCAZ3_01780		DNA-binding protein	helix-turn- fis-type	F:DNA binding; F:nucleotide binding	-
1261	SCAZ3_01785		hypothetical protein	plasmid replication protein	F:DNA topoisomerase activity; C:extrachromosomal circular DNA; P:DNA replication	-
1262	SCAZ3_01790		hypothetical protein	hypothetical phage protein	-
1263	SCAZ3_01795		FtsK/SpoIIIE family protein	family protein	P:cell cycle; C:integral to membrane; F:ATP binding; F:DNA binding; P:cell division; P:chromosome segregation	-
1264	SCAZ3_01800		hypothetical protein	---NA---	-
1265	SCAZ3_01805		hypothetical protein	hypothetical protein HMPREF9968_0031 [Streptococcus oralis SK255]	-
1266	SCAZ3_01810		hypothetical protein	transposase islhe15	-
1267	SCAZ3_01820		hypothetical protein	---NA---	-
1268	SCAZ3_01835		putative competence protein (ComX1)	competence-specific sigma factor	F:hydrolase activity	-
1269	SCAZ3_01840	truA	tRNA pseudouridine synthase A	trna pseudouridine synthase a	F:kinase activity; F:RNA binding; P:tRNA pseudouridine synthesis; F:pseudouridine synthase activity	EC:5.4.99.12
1270	SCAZ3_01845		phosphomethylpyrimidine kinase	phosphomethylpyrimidine kinase	F:phosphomethylpyrimidine kinase activity	EC:2.7.4.7
1271	SCAZ3_01850		hypothetical protein	hypothetical membrane spanning protein	C:membrane	-
1272	SCAZ3_01855		hypothetical protein	tigr01440 family protein	-
1273	SCAZ3_01860		hypothetical protein	mechanosensitive ion channel	P:transmembrane transport; C:membrane	-
1274	SCAZ3_01865	tig	trigger factor	trigger factor	P:protein folding; P:cell cycle; P:protein transport; F:peptidyl-prolyl cis-trans isomerase activity; P:cell division	EC:5.2.1.8
1275	SCAZ3_01870		DNA-directed RNA polymerase subunit delta	dna-directed rna polymerase subunit delta	F:DNA-directed RNA polymerase activity; F:DNA binding; P:regulation of transcription, DNA-dependent	EC:2.7.7.6
1276	SCAZ3_01875	pyrG	CTP synthetase	ctp synthetase	P:glutamine metabolic process; F:CTP synthase activity; F:ATP binding; P:pyrimidine nucleotide biosynthetic process	EC:6.3.4.2
1277	SCAZ3_01880		two-component sensor histidine kinase	sensor protein lyts	P:two-component signal transduction system (phosphorelay); F:two-component sensor activity; P:peptidyl-histidine phosphorylation; F:ATP binding; P:signal transduction; C:integral to membrane; P:cellular cell wall organization	-
1278	SCAZ3_01885		response regulator	response regulator receiver domain protein	P:two-component signal transduction system (phosphorelay); F:two-component response regulator activity; P:regulation of transcription, DNA-dependent	-
1279	SCAZ3_01890		murein hydrolase regulator LrgA	murein hydrolase regulator	C:integral to membrane; P:cell death; F:hydrolase activity; C:plasma membrane	-
1280	SCAZ3_01895		antiholin-like protein LrgB	antiholin-like protein	C:membrane; P:cell death	-
1281	SCAZ3_01900		hypothetical protein	alpha beta hydrolase	F:hydrolase activity, acting on glycosyl bonds; P:metabolic process	-
1282	SCAZ3_01905		fructose-bisphosphate aldolase	fructose-bisphosphate aldolase	P:fructose 1,6-bisphosphate metabolic process; P:glycolysis; F:fructose-bisphosphate aldolase activity; F:zinc ion binding	EC:4.1.2.13
1283	SCAZ3_01910		transposase IS1239	transposase is1239	F:DNA binding; P:DNA integration	-
1284	SCAZ3_01915	rpmB	50S ribosomal protein L28	50s ribosomal protein l28	C:ribosome; F:structural constituent of ribosome; P:translation	-
1285	SCAZ3_01920		Putative alkaline-shock protein	alkaline-shock protein	-
1286	SCAZ3_01925		hypothetical protein	dihydroxyacetone kinase family protein	P:glycerol metabolic process; F:glycerone kinase activity	EC:2.7.1.29
1287	SCAZ3_01930		hypothetical protein	spfh domain band 7 family protein	F:peptidase activity	-
1288	SCAZ3_01935		hypothetical protein	protein	-
1289	SCAZ3_01940		Amino acid ABC transporter, ATP-binding protein	amino acid transport atp-binding protein	F:ATPase activity; F:ATP binding; P:auxin biosynthetic process	EC:3.6.1.3
1290	SCAZ3_01945		putative glutamine-binding periplasmic protein	glutamine-binding periplasmic protein	C:integral to membrane; P:transport; C:plasma membrane; F:transporter activity; C:outer membrane-bounded periplasmic space	-
1291	SCAZ3_01950		undecaprenyl pyrophosphate phosphatase	undecaprenyl pyrophosphate phosphatase	F:undecaprenyl-diphosphatase activity; P:response to antibiotic; P:regulation of cell shape; C:integral to membrane; P:dephosphorylation; P:cellular cell wall organization; P:peptidoglycan biosynthetic process; F:undecaprenol kinase activity; C:plasma membrane	EC:3.6.1.27; EC:2.7.1.66
1292	SCAZ3_01955		adaptor protein	adaptor protein	F:protein binding, bridging	-
1293	SCAZ3_01960		Undecaprenyl-phosphate alpha-N-acetylglucosaminephosphotransferase	undecaprenyl-phosphate alpha-n-acetylglucosaminephosphotransferase	C:integral to membrane; F:phospho-N-acetylmuramoyl-pentapeptide-transferase activity	EC:2.7.8.13
1294	SCAZ3_01965		Iron-sulfur cluster assembly ATPase protein SufC	abc transporter atp-binding protein	P:auxin biosynthetic process; F:ATPase activity; C:plasma membrane; P:transport; F:ATP binding	EC:3.6.1.3
1295	SCAZ3_01970		SufD protein	assembly protein	F:protein binding; P:iron-sulfur cluster assembly	-
1296	SCAZ3_01975		cysteine desulfurase / selenocysteine lyase	cysteine desulfurase	F:pyridoxal phosphate binding; P:cysteine metabolic process; F:lyase activity; F:cysteine desulfurase activity; F:transaminase activity	EC:2.8.1.7; EC:2.6.1.0
1297	SCAZ3_01980		Iron-sulfur cluster assembly scaffold protein IscU	family suf system assembly protein	F:iron ion binding; P:iron-sulfur cluster assembly; F:iron-sulfur cluster binding; F:protein binding	-
1298	SCAZ3_01985		Iron-sulfur cluster assembly protein SufB	assembly protein	F:protein binding; P:iron-sulfur cluster assembly	-
1299	SCAZ3_01990		hypothetical protein	---NA---	-
1300	SCAZ3_01995		putative D-alanyl-D-alanine carboxypeptidase	d-alanyl-d-alanine carboxypeptidase	F:RNA binding; F:ribonuclease H activity; P:proteolysis; F:serine-type D-Ala-D-Ala carboxypeptidase activity	EC:3.1.26.4; EC:3.4.16.4
1301	SCAZ3_02000		D-alanyl-D-alanine serine-type carboxypeptidase	d-alanyl-d-alanine carboxypeptidase	P:proteolysis; F:serine-type D-Ala-D-Ala carboxypeptidase activity	EC:3.4.16.4
1302	SCAZ3_02005		Oligopeptide-binding protein oppA	oligopeptide-binding protein	F:transporter activity; P:transport	-
1303	SCAZ3_02010		oligopeptide transport system permease protein oppB	oligopeptide transport system permease protein	P:transport; C:plasma membrane; C:integral to membrane; F:transporter activity	-
1304	SCAZ3_02015		Oligopeptide transport system permease protein oppC	oligopeptide transport system permease protein	P:transport; C:plasma membrane; C:integral to membrane; F:transporter activity	-
1305	SCAZ3_02020		putative oligopeptide transporter ATP-binding protein	oligopeptide transport atp-binding protein	P:auxin biosynthetic process; F:peptide transporter activity; P:peptide transport; F:ATPase activity; F:ATP binding	EC:3.6.1.3
1306	SCAZ3_02025		Oligopeptide transport ATP-binding protein oppF	oligopeptide abc atp-binding protein	P:auxin biosynthetic process; F:ferric-transporting ATPase activity; P:peptide transport; C:plasma membrane; F:ATP binding; P:protein transport	EC:3.6.3.30
1307	SCAZ3_02030		IS200 family transposase	is200 family transposase	P:transposition, DNA-mediated; F:transposase activity; F:DNA binding	-
1308	SCAZ3_02035		transposase IS1239	transposase is1239	F:DNA binding; P:DNA integration	-
1309	SCAZ3_02040		putative competence protein (ComX1)	competence-specific sigma factor	F:hydrolase activity	-
1310	SCAZ3_02045		hypothetical protein	---NA---	-
1311	SCAZ3_02060		hypothetical protein	lipase	P:metabolic process; F:hydrolase activity	-
1312	SCAZ3_02065		GTP-binding protein YqeH	gtp-binding protein	C:intracellular; F:GTPase activity; F:GTP binding	-
1313	SCAZ3_02070		RNA-binding protein	rna-binding protein	F:RNA binding	-
1314	SCAZ3_02075	nadD	nicotinic acid mononucleotide adenylyltransferase	nicotinate-nucleotide adenylyltransferase	F:nicotinate-nucleotide adenylyltransferase activity; F:ATP binding; P:NAD biosynthetic process	EC:2.7.7.18
1315	SCAZ3_02080		Hydrolase	hd family	F:hydrolase activity	-
1316	SCAZ3_02085		hypothetical protein	isochorismatase transposase	P:metabolic process; F:catalytic activity
1317	SCAZ3_02090		iojap protein family	iojap protein family	-
1318	SCAZ3_02095		methyltransferase	methyltransferase	F:methyltransferase activity; P:metabolic process	EC:2.1.1.0
1319	SCAZ3_02100		hypothetical protein	protein of hypothetical function superfamily protein	-
1320	SCAZ3_02105		transcriptional regulator MerR family protein	transcriptional family	F:transcription factor activity; P:negative regulation of transcription; F:nucleotide binding; P:regulation of transcription, DNA-dependent	-
1321	SCAZ3_02110		hypothetical protein	dna-binding regulatory family	-
1322	SCAZ3_02115		ABC transporter substrate-binding protein	abc transporter substrate-binding protein	P:transport; C:outer membrane-bounded periplasmic space; F:transporter activity	-
1323	SCAZ3_02120		Methionine ABC transporter substrate-binding protein	abc transporter substrate-binding protein	-
1324	SCAZ3_02135		ABC transporter ATP-binding protein	abc transporter atp-binding protein	P:auxin biosynthetic process; P:methionine transport; C:plasma membrane; F:ATP binding; F:amino acid-transporting ATPase activity	-
1325	SCAZ3_02140		ABC transporter permease protein	abc transporter permease protein	P:transport; C:plasma membrane; C:integral to membrane; F:transporter activity	-
1326	SCAZ3_02145		putative branched-chain amino acid transport protein	branched-chain amino acid transport system carrier protein	C:integral to membrane; P:branched-chain aliphatic amino acid transport; F:branched-chain aliphatic amino acid transmembrane transporter activity	-
1327	SCAZ3_02150		serine/threonine transporter SstT	serine threonine transporter	P:dicarboxylic acid transport; F:sodium:dicarboxylate symporter activity; C:plasma membrane; F:amino acid transmembrane transporter activity; P:amino acid transport; C:integral to membrane	-
1328	SCAZ3_02155		hypothetical protein	potassium uptake protein	P:potassium ion transport; P:metabolic process; F:catalytic activity; F:binding; F:cation transmembrane transporter activity	-
1329	SCAZ3_02160		Putative V-type Na+-ATPase subunit J	potassium uptake protein	F:cation transmembrane transporter activity; P:transmembrane transport; P:cation transport	-
1330	SCAZ3_02165	gidB	16S rRNA methyltransferase GidB	16s rrna methyltransferase	C:cytoplasm; P:rRNA processing; F:rRNA (guanine-N7-)-methyltransferase activity	-
1331	SCAZ3_02170		LemA family protein	family protein	-
1332	SCAZ3_02175		heat shock protein HtpX	heat shock protein	C:integral to membrane; F:metalloendopeptidase activity; P:response to stress; P:proteolysis; F:zinc ion binding; C:plasma membrane	EC:3.4.24.0
1333	SCAZ3_02180		hypothetical protein	hypothetical cytosolic protein	-
1334	SCAZ3_02185		response regulator protein	response regulator	P:two-component signal transduction system (phosphorelay); F:DNA binding; C:intracellular; F:two-component response regulator activity; P:regulation of transcription, DNA-dependent	-
1335	SCAZ3_02190		transmembrane histidine kinase CsrS	transmembrane histidine kinase	P:two-component signal transduction system (phosphorelay); F:two-component sensor activity; P:peptidyl-histidine phosphorylation; F:ATP binding; P:signal transduction; C:integral to membrane	-
1336	SCAZ3_02195	nrdR	transcriptional regulator NrdR	transcriptional regulator	F:metal ion binding; F:helicase activity; F:DNA binding; P:regulation of transcription; F:ATP binding; F:transcription repressor activity	-
1337	SCAZ3_02200		Putative chromosome replication initiation protein/membrane attachment protein	replicative dna helicase	F:helicase activity	-
1338	SCAZ3_02205		primosomal protein DnaI	primosomal protein	F:ATP binding; P:auxin biosynthetic process; F:helicase activity	-
1339	SCAZ3_02210	engA	GTP-binding protein EngA	gtp-binding protein	C:intracellular; F:GTP binding	-
1340	SCAZ3_02215		SWF/SNF family helicase	swf snf family helicase	P:auxin biosynthetic process; F:helicase activity; F:DNA binding; F:ATP binding; F:zinc ion binding	-
1341	SCAZ3_02220		hypothetical protein	hypothetical cytosolic protein	-
1342	SCAZ3_02225	murC	UDP-N-acetylmuramate--L-alanine ligase	udp-n-acetylmuramate--l-alanine ligase	P:auxin biosynthetic process; P:cell cycle; P:regulation of cell shape; P:cellular cell wall organization; P:cell division; P:peptidoglycan biosynthetic process; F:ATP binding; F:UDP-N-acetylmuramate-L-alanine ligase activity; C:cytoplasm	EC:6.3.2.8
1343	SCAZ3_02230		putative arylalkylamine n-acetyltransferase	arylalkylamine n-acetyltransferase	P:metabolic process; F:aralkylamine N-acetyltransferase activity	EC:2.3.1.87
1344	SCAZ3_02245	greA	transcription elongation factor GreA	transcription elongation factor	F:translation elongation factor activity; F:DNA binding; F:transcription elongation regulator activity; P:regulation of transcription, DNA-dependent	-
1345	SCAZ3_02250		OxaA-like protein precursor	like protein precursor	P:protein insertion into membrane; C:integral to membrane; C:plasma membrane	-
1346	SCAZ3_02255		Acylphosphatase	acylphosphatase	F:acylphosphatase activity	EC:3.6.1.7
1347	SCAZ3_02260		putative thioredoxin family protein	thiol:disulfide interchange protein tlpa	P:cell redox homeostasis; F:oxidoreductase activity; C:integral to membrane; F:antioxidant activity
1348	SCAZ3_02265		23S rRNA methyltransferase	23s rrna methyltransferase	F:RNA binding; F:RNA methyltransferase activity; P:RNA processing	-
1349	SCAZ3_02270		hypothetical protein	hydrolase	F:hydrolase activity	-
1350	SCAZ3_02275		hypothetical protein	membrane protein	C:plasma membrane; C:integral to membrane	-
1351	SCAZ3_02280		hypothetical protein	exported protein	C:plasma membrane; C:integral to membrane	-
1352	SCAZ3_02285		glutamate racemase	glutamate racemase	P:regulation of cell shape; F:glutamate racemase activity; P:peptidoglycan biosynthetic process; P:cellular cell wall organization	EC:5.1.1.3
1353	SCAZ3_02290		putative deoxyribonucleotide triphosphate pyrophosphatase/unknown domain fusion protein	xanthosine triphosphate pyrophosphatase	F:nucleoside-triphosphatase activity	EC:3.6.1.15
1354	SCAZ3_02295		hypothetical protein	phosphoesterase	-
1355	SCAZ3_02300		CBS domain protein	cbs domain protein	-
1356	SCAZ3_02305	xerD	site-specific tyrosine recombinase XerD-like protein	site-specific tyrosine recombinase -like protein	P:transposition, DNA-mediated; F:tyrosine-based site-specific recombinase activity; C:cytoplasm; F:DNA binding; P:DNA integration	-
1357	SCAZ3_02310	scpA	segregation and condensation protein A	segregation and condensation protein a	C:cytoplasm; P:DNA replication; C:cell surface; P:chromosome segregation; F:serine-type endopeptidase activity; C:cell wall; P:cell cycle; P:proteolysis; C:membrane; P:cell division	EC:3.4.21.0
1358	SCAZ3_02315	scpB	segregation and condensation protein B	segregation and condensation protein b	C:cytoplasm; P:DNA replication; C:cell surface; P:chromosome segregation; F:serine-type endopeptidase activity; C:cell wall; P:cell cycle; P:proteolysis; C:membrane; P:cell division	EC:3.4.21.0
1359	SCAZ3_02320		hypothetical protein	ribosomal large subunit pseudouridine synthase b	F:RNA binding; P:pseudouridine synthesis; F:lyase activity; F:pseudouridine synthase activity	EC:5.4.99.12
1360	SCAZ3_02325		hypothetical protein	hypothetical cytosolic protein	-
1361	SCAZ3_02330		tRNA (cytosine34-2'-O-)-methyltransferase	23s rrna methyltransferase	F:RNA binding; F:RNA methyltransferase activity; P:RNA processing	-
1362	SCAZ3_02335		hypothetical protein	---NA---	-
1363	SCAZ3_02340		hypothetical protein	---NA---	-
1364	SCAZ3_02345		hypothetical protein	clostridial hydrophobic w	P:peptidoglycan catabolic process; F:amidase activity
1365	SCAZ3_02350		hypothetical protein	hypothetical protein SmacN1_06315 [Streptococcus macacae NCTC 11558]	-
1366	SCAZ3_02355		hypothetical protein	riboflavin transporter	-
1367	SCAZ3_02360		hypothetical protein	membrane-associated phospholipid phosphatase	C:membrane; F:catalytic activity	-
1368	SCAZ3_02365		radical SAM superfamily protein	radical sam superfamily protein	P:oxidation reduction; F:oxidoreductase activity; F:iron-sulfur cluster binding	-
1369	SCAZ3_02370		SAM-dependent methyltransferase	sam-dependent methyltransferase	F:methyltransferase activity	EC:2.1.1.0
1370	SCAZ3_02375		putative hemolysin	hemolysin	-
1371	SCAZ3_02380		Pyruvate formate-lyase activating enzyme	pyruvate formate-lyase activating enzyme	P:oxidation reduction; F:4 iron, 4 sulfur cluster binding; F:lyase activity; P:oxygen and reactive oxygen species metabolic process; F:[formate-C-acetyltransferase]-activating enzyme activity	EC:1.97.1.4
1372	SCAZ3_02385		putative manganese-dependent inorganic pyrophosphatase	manganese-dependent inorganic pyrophosphatase	F:inorganic diphosphatase activity; C:cytoplasm; F:manganese ion binding	EC:3.6.1.1
1373	SCAZ3_02390		putative cytoplasmic protein	hypothetical cytosolic protein	-
1374	SCAZ3_02395		putative ferrichrome ABC transporter (permease)	ferrichrome transport system permease protein	P:transport; C:plasma membrane; C:integral to membrane; F:transporter activity	-
1375	SCAZ3_02400		Ferrichrome transport system permease protein fhuB	ferrichrome transport permease	P:transport; C:plasma membrane; C:integral to membrane; F:transporter activity	-
1376	SCAZ3_02405		ferrichrome ABC transporter (ferrichrome-binding protein)	ferrichrome-binding protein	F:iron ion transmembrane transporter activity; P:high-affinity iron ion transport	-
1377	SCAZ3_02410		ferrichrome transport ATP-binding protein	ferrichrome transport atp-binding protein	F:ATPase activity; F:ATP binding; P:auxin biosynthetic process	EC:3.6.1.3
1378	SCAZ3_02415		UDP-N-acetylmuramoylalanyl-D-glutamate--L-lysine ligase	udp-n-acetylmuramoylalanyl-d-glutamate--l-lysine ligase	F:UDP-N-acetylmuramoyl-L-alanyl-D-glutamate-L-lysine ligase activity; P:auxin biosynthetic process; P:cell cycle; P:regulation of cell shape; P:cellular cell wall organization; F:UDP-N-acetylmuramoylalanyl-D-glutamate-2,6-diaminopimelate ligase activity; P:cell division; P:peptidoglycan biosynthetic process; F:ATP binding; C:cytoplasm	EC:6.3.2.7; EC:6.3.2.13
1379	SCAZ3_02420		export protein for polysaccharides and teichoic acids	polysaccharide biosynthesis protein	P:polysaccharide biosynthetic process; C:membrane	-
1380	SCAZ3_02425	upp	uracil phosphoribosyltransferase	uracil phosphoribosyltransferase	P:uracil salvage; F:uracil phosphoribosyltransferase activity; P:nucleoside metabolic process	EC:2.4.2.9
1381	SCAZ3_02430	clpP	ATP-dependent Clp protease proteolytic subunit	atp-dependent clp protease proteolytic subunit	C:cytoplasm; F:ATP binding; P:proteolysis; F:serine-type endopeptidase activity	EC:3.4.21.0
1382	SCAZ3_02435		hypothetical protein	---NA---	-
1383	SCAZ3_02440		hypothetical protein	uncharacterized conserved protein	-
1384	SCAZ3_02445		hypothetical protein	hypothetical cytosolic protein	C:cytoplasm	-
1385	SCAZ3_02450		hypothetical protein	---NA---	-
1386	SCAZ3_02455		hypothetical protein	---NA---	-
1387	SCAZ3_02460		hypothetical protein	cbs domain protein	-
1388	SCAZ3_02465	tmk	thymidylate kinase	thymidylate kinase	P:dTDP biosynthetic process; F:ATP binding; P:dTTP biosynthetic process; F:thymidylate kinase activity	EC:2.7.4.9
1389	SCAZ3_02470		DNA polymerase III subunit delta'	dna polymerase iii subunit delta	F:DNA-directed DNA polymerase activity; F:3'-5' exonuclease activity; P:DNA replication	EC:2.7.7.7
1390	SCAZ3_02475		stage 0 sporulation protein YaaT-like	psp1 c-terminal domain protein	-
1391	SCAZ3_02480		DNA replication intiation control protein YabA	dna replication intiation control protein	P:DNA replication	-
1392	SCAZ3_02485		corrin/porphyrin methyltransferase	tetrapyrrole (corrin porphyrin) methylase family protein	F:methyltransferase activity; P:metabolic process	EC:2.1.1.0
1393	SCAZ3_02490		hypothetical protein	membrane protein	-
1394	SCAZ3_02495		copper homeostasis protein	copper homeostasis protein	F:copper ion binding; P:copper ion homeostasis	-
1395	SCAZ3_02500		acetyltransferase (GNAT) family protein	gnat family	F:N-acetyltransferase activity; P:metabolic process	-
1396	SCAZ3_02505		methylated-DNA--protein-cysteine methyltransferase	methylated-dna--protein-cysteine methyltransferase	P:DNA repair; F:methylated-DNA-[protein]-cysteine S-methyltransferase activity	EC:2.1.1.63
1397	SCAZ3_02510		ArsC family protein	arsenate reductase	F:oxidoreductase activity; P:oxidation reduction	-
1398	SCAZ3_02515		glyoxalase/bleomycin resistance protein/dioxygenase superfamily protein	glyoxalase bleomycin resistance protein dioxygenase superfamily protein	F:oxidoreductase activity, acting on single donors with incorporation of molecular oxygen, incorporation of two atoms of oxygen	EC:1.13.11.0
1399	SCAZ3_02520		glyoxalase/bleomycin resistance protein/dioxygenase superfamily protein	glyoxalase family protein	F:oxidoreductase activity, acting on single donors with incorporation of molecular oxygen, incorporation of two atoms of oxygen	EC:1.13.11.0
1400	SCAZ3_02525		sugar-binding transcriptional regulator LacI	family sugar-binding transcriptional regulator	C:intracellular; F:transcription factor activity; P:regulation of transcription, DNA-dependent	-
1401	SCAZ3_02530		Cof-like hydrolase family protein	haloacid dehalogenase family hydrolase	P:metabolic process; F:hydrolase activity	-
1402	SCAZ3_02535		exodeoxyribonuclease III	exodeoxyribonuclease iii	F:endonuclease activity; F:DNA binding; C:intracellular; F:exodeoxyribonuclease III activity; P:DNA repair	EC:3.1.11.2
1403	SCAZ3_02540		GBSi1, group II intron, maturase	group ii maturase	F:ligase activity	-
1404	SCAZ3_02545		hypothetical protein	l-lactate permease	P:lactate transport; F:lactate transmembrane transporter activity	-
1405	SCAZ3_02550		L-lactate permease	l-lactate permease	C:membrane; P:lactate transport; F:lactate transmembrane transporter activity	-
1406	SCAZ3_02555		L-lactate permease	l-lactate permease	P:lactate transport; F:lactate transmembrane transporter activity	-
1407	SCAZ3_02560		L-lactate oxidase	l-lactate oxidase	F:FMN binding; P:oxidation reduction; F:lactate 2-monooxygenase activity	EC:1.13.12.4
1408	SCAZ3_02565		putative cell envelope proteinase	cell envelope proteinase a	C:membrane; C:cell surface; C:cell wall; P:proteolysis; F:serine-type endopeptidase activity; C:viral envelope	EC:3.4.21.0
1409	SCAZ3_02570		membrane protein	membrane protein	-
1410	SCAZ3_02575		hypothetical protein	---NA---	-
1411	SCAZ3_02580		hypothetical protein	membrane protein	-
1412	SCAZ3_02585		methionyl-tRNA synthetase	methionyl-trna synthetase	C:cytoplasm; P:methionyl-tRNA aminoacylation; F:ATP binding; F:methionine-tRNA ligase activity; F:tRNA binding	EC:6.1.1.10
1413	SCAZ3_02590		hypothetical protein	---NA---	-
1414	SCAZ3_02595		ribonucleotide-diphosphate reductase subunit beta	ribonucleotide-diphosphate reductase subunit beta	F:transition metal ion binding; P:oxidation reduction; F:ribonucleoside-diphosphate reductase activity; P:deoxyribonucleoside diphosphate metabolic process	EC:1.17.4.1
1415	SCAZ3_02600	nrdI	ribonucleotide reductase stimulatory protein	ribonucleotide reductase stimulatory protein	F:oxidoreductase activity; P:oxidation reduction	-
1416	SCAZ3_02605		ribonucleotide-diphosphate reductase subunit alpha	ribonucleotide-diphosphate reductase subunit alpha	C:ribonucleoside-diphosphate reductase complex; P:DNA replication; F:protein binding; P:oxidation reduction; F:ATP binding; F:ribonucleoside-diphosphate reductase activity	EC:1.17.4.1
1417	SCAZ3_02610		branched chain amino acid:H+ symporter	branched-chain amino acid transport system ii carrier protein	C:integral to membrane; P:branched-chain aliphatic amino acid transport; F:branched-chain aliphatic amino acid transmembrane transporter activity	-
1418	SCAZ3_02615		hypothetical protein	conserved domain protein	-
1419	SCAZ3_02620		hypothetical protein	methionine--trna ligase	-
1420	SCAZ3_02625	fabG	3-ketoacyl-(acyl-carrier-protein) reductase	3-ketoacyl-(acyl-carrier-protein) reductase	P:fatty acid biosynthetic process; F:NAD or NADH binding; F:3-oxoacyl-[acyl-carrier-protein] reductase activity; P:oxidation reduction	EC:1.1.1.100
1421	SCAZ3_02630		hypothetical protein	---NA---	-
1422	SCAZ3_02635		cytoplasmic protein	cytoplasmic protein	-
1423	SCAZ3_02640		NAD-dependent oxidoreductase	nad-dependent oxidoreductase	F:oxidoreductase activity; P:oxidation reduction; F:binding	-
1424	SCAZ3_02645		hypothetical protein	---NA---	-
1425	SCAZ3_02650		putative glycerol-3-phosphate transporter	phosphoglycerate transporter protein	P:glycerol-3-phosphate transport; C:integral to membrane; F:glycerol-3-phosphate transmembrane transporter activity; P:transmembrane transport	-
1426	SCAZ3_02655		UDP-N-acetylglucosamine pyrophosphorylase	bifunctional n-acetylglucosamine-1-phosphate uridyltransferase glucosamine-1-phosphate acetyltransferase	P:lipopolysaccharide biosynthetic process; F:glucosamine-1-phosphate N-acetyltransferase activity; P:regulation of cell shape; P:cellular cell wall organization; P:peptidoglycan biosynthetic process; F:magnesium ion binding; F:UDP-N-acetylglucosamine diphosphorylase activity; C:cytoplasm	EC:2.3.1.157; EC:2.7.7.23
1427	SCAZ3_02660		ADP-ribose pyrophosphatase	adp-ribose pyrophosphatase	F:ADP-ribose diphosphatase activity	EC:3.6.1.13
1428	SCAZ3_02665		hypothetical protein	membrane protein	-
1429	SCAZ3_02670		5'-methylthioadenosine/S-adenosylhomocysteine nucleosidase	5 -methylthioadenosine s-adenosylhomocysteine nucleosidase	F:methylthioadenosine nucleosidase activity; P:L-methionine salvage from methylthioadenosine; F:adenosylhomocysteine nucleosidase activity; P:nucleoside catabolic process	EC:3.2.2.16; EC:3.2.2.9
1430	SCAZ3_02675		iron-dependent repressor	iron-dependent repressor	F:iron ion binding; F:transcription factor activity; P:regulation of transcription, DNA-dependent	-
1431	SCAZ3_02680		manganese-binding protein	manganese-binding protein	F:metal ion binding; P:iron ion transport; P:cell adhesion; P:zinc ion transport; P:copper ion transport; C:plasma membrane	-
1432	SCAZ3_02685		manganese transport system ATP-binding protein	manganese transport system atp-binding protein	F:ATPase activity; F:ATP binding; P:auxin biosynthetic process	EC:3.6.1.3
1433	SCAZ3_02690		metal cation ABC transporter membrane protein	manganese transport system membrane protein	F:ATPase activity, coupled to transmembrane movement of substances; P:transport; F:ATP binding; C:integral to membrane	-
1434	SCAZ3_02695		Peptidyl-prolyl cis-trans isomerase	peptidyl-prolyl cis-trans isomerase	F:peptidyl-prolyl cis-trans isomerase activity; P:protein folding	EC:5.2.1.8
1435	SCAZ3_02700		cell division protein	cell division protein	P:auxin biosynthetic process; P:chromosome segregation; F:DNA binding; C:plasma membrane; P:cell cycle; F:ATP binding; C:integral to membrane; F:nucleoside-triphosphatase activity; P:cell division	EC:3.6.1.15
1436	SCAZ3_02705		integral membrane protein	integral membrane protein	-
1437	SCAZ3_02710	rplK	50S ribosomal protein L11	50s ribosomal protein l11	C:ribosome; F:structural constituent of ribosome; P:translation; F:rRNA binding	-
1438	SCAZ3_02715	rplA	50S ribosomal protein L1	50s ribosomal protein l1	F:structural constituent of ribosome; C:large ribosomal subunit; P:regulation of translation; F:rRNA binding; F:tRNA binding; P:RNA processing	-
1439	SCAZ3_02720		hypothetical protein	conserved domain protein	-
1440	SCAZ3_02725	pyrH	uridylate kinase	uridylate kinase	C:cytoplasm; P:cellular amino acid biosynthetic process; F:ATP binding; P:pyrimidine nucleotide biosynthetic process; F:UMP kinase activity	EC:2.7.4.22
1441	SCAZ3_02730	frr	ribosome recycling factor	ribosome recycling factor	C:cytoplasm; P:translational termination	-
1442	SCAZ3_02735		S1 RNA-binding domain-containing protein	s1 rna binding domain	F:RNA binding	-
1443	SCAZ3_02740		methionine sulfoxide reductase A	methionine sulfoxide reductase a	P:auxin biosynthetic process; F:GTP binding; P:protein modification process; F:ATPase activity; C:intracellular; P:oxidation reduction; F:ATP binding; F:peptide-methionine-(S)-S-oxide reductase activity; P:small GTPase mediated signal transduction	EC:3.6.1.3; EC:1.8.4.11
1444	SCAZ3_02745		hypothetical protein	serine-type d-ala-d-ala carboxypeptidase	F:serine-type D-Ala-D-Ala carboxypeptidase activity	EC:3.4.16.4
1445	SCAZ3_02750		hypothetical protein	surface antigen	P:cell wall macromolecule catabolic process	-
1446	SCAZ3_02765		PhoH protein	phosphate starvation-induced protein	F:ATP binding; F:RNA binding	-
1447	SCAZ3_02770		hypothetical protein	uracil dna glycosylase superfamily protein	-
1448	SCAZ3_02775		putative metalloprotease	metalloprotease	F:zinc ion binding; F:metallopeptidase activity	-
1449	SCAZ3_02780		putative diacylglycerol kinase	diacylglycerol kinase	F:undecaprenol kinase activity; C:plasma membrane; P:response to stress; P:phospholipid biosynthetic process; F:ATP binding; C:integral to membrane; F:diacylglycerol kinase activity	EC:2.7.1.66; EC:2.7.1.107
1450	SCAZ3_02785	era	GTP-binding protein Era	gtp-binding protein era	C:intracellular; F:GTP binding; F:RNA binding	-
1451	SCAZ3_02790		MutT/NUDIX family protein	nudix family hydrolase	F:hydrolase activity	-
1452	SCAZ3_02795		membrane protein	membrane protein	-
1453	SCAZ3_02800		membrane protein	major facilitator family transporter	-
1454	SCAZ3_02805		hypothetical protein	---NA---	-
1455	SCAZ3_02810		hypothetical protein	exported protein	-
1456	SCAZ3_02815		hypothetical protein	exported protein	F:peptidase activity
1457	SCAZ3_02820		Putative positive transcriptional regulator	transcriptional regulator	F:sequence-specific DNA binding	-
1458	SCAZ3_02825		formamidopyrimidine-DNA glycosylase	formamidopyrimidine-dna glycosylase	P:base-excision repair; F:oxidized purine base lesion DNA N-glycosylase activity; F:damaged DNA binding; P:nucleotide-excision repair; F:zinc ion binding	EC:3.2.2.23
1459	SCAZ3_02830	coaE	dephospho-CoA kinase	dephospho- kinase	C:cytoplasm; P:coenzyme A biosynthetic process; F:ATP binding; F:dephospho-CoA kinase activity	EC:2.7.1.24
1460	SCAZ3_02835		ABC transporter, ATP binding protein	abc atp binding protein	F:ATPase activity; F:ATP binding; P:auxin biosynthetic process	EC:3.6.1.3
1461	SCAZ3_02840		hypothetical protein	membrane protein	-
1462	SCAZ3_02845		ATPase	atpase	F:hydrolase activity	-
1463	SCAZ3_02850		Putative multi-drug resistance efflux pump	multi-drug resistance efflux pump	P:tetracycline transport; P:transmembrane transport; C:integral to membrane; P:response to antibiotic; F:tetracycline:hydrogen antiporter activity	-
1464	SCAZ3_02855	rpmG	50S ribosomal protein L33	50s ribosomal protein l33	C:ribosome; F:structural constituent of ribosome; P:translation	-
1465	SCAZ3_02860	secG	preprotein translocase subunit SecG	preprotein translocase subunit	F:P-P-bond-hydrolysis-driven protein transmembrane transporter activity; C:integral to membrane; P:protein secretion	-
1466	SCAZ3_02865		Exoribonuclease II	exoribonuclease ii	P:RNA metabolic process; F:RNA binding; F:exoribonuclease II activity	EC:3.1.13.1
1467	SCAZ3_02870	smpB	SsrA-binding protein	binding protein	F:RNA binding; C:cytoplasm; P:translation	-
1468	SCAZ3_02875		hypothetical protein	hypothetical protein SDE12394_02715 [Streptococcus dysgalactiae subsp. equisimilis ATCC 12394]	-
1469	SCAZ3_02880		bactoprenol glucosyl transferase	sugar transferase	F:transferase activity, transferring glycosyl groups	-
1470	SCAZ3_02885		Lactoylglutathione lyase	lactoylglutathione lyase	F:metal ion binding; F:lactoylglutathione lyase activity; F:oxidoreductase activity, acting on single donors with incorporation of molecular oxygen, incorporation of two atoms of oxygen	EC:4.4.1.5; EC:1.13.11.0
1471	SCAZ3_02890		NAD(P)H-dependent quinone reductase	nad h-dependent quinone reductase	P:oxidation reduction; F:flavin reductase activity	EC:1.5.1.30
1472	SCAZ3_02895		putative XAA-Pro dipeptidase	xaa-pro dipeptidase	F:metal ion binding; P:cellular process; F:dipeptidase activity; P:proteolysis; F:metalloexopeptidase activity; F:aminopeptidase activity	EC:3.4.13.0; EC:3.4.11.0
1473	SCAZ3_02900		Catabolite control protein A	catabolite control protein a	C:intracellular; F:transcription factor activity; P:regulation of transcription, DNA-dependent	-
1474	SCAZ3_02905		cytoplasmic alpha-amylase	cytoplasmic alpha-amylase	F:alpha-amylase activity; P:carbohydrate metabolic process; F:calcium ion binding	EC:3.2.1.1
1475	SCAZ3_02910		Putative sugar transferase	glycosyltransferase	F:transferase activity, transferring glycosyl groups; P:biosynthetic process	-
1476	SCAZ3_02915		1,2-diacylglycerol 3-glucosyltransferase	-diacylglycerol 3-glucosyltransferase	F:1,2-diacylglycerol 3-glucosyltransferase activity; P:biosynthetic process	EC:2.4.1.157
1477	SCAZ3_02920	thrS	threonyl-tRNA synthetase	threonyl-trna synthetase	C:cytoplasm; F:metal ion binding; F:threonine-tRNA ligase activity; F:ATP binding; P:threonyl-tRNA aminoacylation	EC:6.1.1.3
1478	SCAZ3_02925		putative ABC transporter ATP-binding protein	abc transporter atp-binding protein	P:auxin biosynthetic process; F:ATP binding; F:teichoic-acid-transporting ATPase activity	EC:3.6.3.40
1479	SCAZ3_02930		daunorubicin resistance transmembrane protein	daunorubicin resistance transmembrane protein	C:integral to membrane	-
1480	SCAZ3_02935		ABC transporter permease protein	abc transporter permease protein	-
1481	SCAZ3_02940		hypothetical protein	---NA---	-
1482	SCAZ3_02945		Dihydroxyacetone kinase	dihydroxyacetone kinase 1b subunit	P:glycerol metabolic process; F:glycerone kinase activity	EC:2.7.1.29
1483	SCAZ3_02950		Transcriptional regulator, TetR family protein	dihydroxyacetone kinase regulator	F:transcription factor activity; P:regulation of transcription, DNA-dependent	-
1484	SCAZ3_02955		dihydroxyacetone kinase	dihydroxyacetone subunit	P:glycerol metabolic process; F:glycerone kinase activity	EC:2.7.1.29
1485	SCAZ3_02960		Dihydroxyacetone kinase	dihydroxyacetone l subunit	P:glycerol metabolic process; F:glycerone kinase activity	EC:2.7.1.29
1486	SCAZ3_02965		hypothetical protein	phosphotransferase mannnose-specific family component iia	F:kinase activity; C:integral to membrane; P:phosphoenolpyruvate-dependent sugar phosphotransferase system	-
1487	SCAZ3_02970		putative glycerol uptake facilitator	glycerol uptake facilitator protein	P:transmembrane transport; C:integral to membrane; F:transporter activity	-
1488	SCAZ3_02975		hypothetical protein	---NA---	-
1489	SCAZ3_02980		Long-chain-fatty-acid--CoA ligase	long-chain-fatty-acid-- ligase	F:ligase activity	-
1490	SCAZ3_02985		hypothetical protein	hypothetical cytosolic protein	-
1491	SCAZ3_02990		Two-component response regulator	two-component response regulator	P:two-component signal transduction system (phosphorelay); F:DNA binding; F:two-component response regulator activity; P:regulation of transcription, DNA-dependent	-
1492	SCAZ3_02995		sensor histidine kinase	two-component sensor histidine kinase	P:two-component signal transduction system (phosphorelay); P:peptidyl-histidine phosphorylation; P:regulation of transcription, DNA-dependent; F:ATP binding; P:signal transduction; F:two-component sensor activity; C:membrane	-
1493	SCAZ3_03000		zinc-dependent hydrolase	metallo-beta-lactamase superfamily protein	F:hydrolase activity	-
1494	SCAZ3_03005	rnc	ribonuclease III	ribonuclease iii	C:cytoplasm; F:double-stranded RNA binding; P:rRNA catabolic process; P:mRNA processing; P:rRNA processing; F:ribonuclease III activity	EC:3.1.26.3
1495	SCAZ3_03010		putative chromosome segregation SMC	chromosome partition protein smc	F:ATP binding; P:chromosome organization; C:chromosome; F:protein binding	-
1496	SCAZ3_03015		serine protease	reticulocyte binding protein	C:membrane; C:cell wall; P:proteolysis; F:serine-type endopeptidase activity	EC:3.4.21.0
1497	SCAZ3_03020		hypothetical protein	hypothetical cytosolic protein	-
1498	SCAZ3_03025		hypothetical protein	hypothetical protein Suri2_03185 [Streptococcus urinalis 2285-97]	-
1499	SCAZ3_03030		hypothetical protein	---NA---	-
1500	SCAZ3_03035		integral membrane protein	integral membrane protein	-
1501	SCAZ3_03040		AraC family transcriptional regulator	family transcriptional regulator	F:sequence-specific DNA binding; C:intracellular; F:transcription factor activity; P:regulation of transcription, DNA-dependent	-
1502	SCAZ3_03045		serine threonine rich antigen	serine-rich platelet-type	F:calcium ion binding; C:membrane; C:cell wall; C:cell surface; C:extracellular region; P:pathogenesis
1503	SCAZ3_03050		hypothetical protein	transposase orf_c	-
1504	SCAZ3_03055		hypothetical protein	transposase orf_b	-
1505	SCAZ3_03060		IS66 family Orf2	transposase	-
1506	SCAZ3_03065		hypothetical protein	transcriptional regulator	F:sequence-specific DNA binding	-
1507	SCAZ3_03070		chromosome segregation ATPase	chromosome segregation atpase	-
1508	SCAZ3_03075		hypothetical protein	hypothetical protein Suri2_03230 [Streptococcus urinalis 2285-97]	-
1509	SCAZ3_03080		hypothetical protein	hypothetical protein Suri2_03235 [Streptococcus urinalis 2285-97]	-
1510	SCAZ3_03085		hypothetical protein	conserved domain protein	-
1511	SCAZ3_03090		hypothetical protein	hypothetical protein Suri2_03245 [Streptococcus urinalis 2285-97]	-
1512	SCAZ3_03095		prophage LambdaSa04, DNA polymerase	dna-directed dna polymerase	F:DNA-directed DNA polymerase activity; F:DNA binding; P:DNA replication	EC:2.7.7.7
1513	SCAZ3_03100		hypothetical protein	phage protein	-
1514	SCAZ3_03105		hypothetical protein	phi apse p51-like protein	-
1515	SCAZ3_03110		hypothetical protein	phage protein	-
1516	SCAZ3_03115		hypothetical protein	hypothetical protein Suri2_03270 [Streptococcus urinalis 2285-97]	-
1517	SCAZ3_03120		Phage DNA polymerase	phage dna polymerase	-
1518	SCAZ3_03125		hypothetical protein	vrr-nuc domain protein	-
1519	SCAZ3_03130		prophage LambdaSa04, SNF2 family helicase	snf2 family n-terminal domain protein	F:ATP binding; F:helicase activity; F:DNA binding	-
1520	SCAZ3_03135		hypothetical protein	phage protein	-
1521	SCAZ3_03140		S-adenosylmethionine synthetase	s-adenosylmethionine synthetase	C:cytoplasm; P:auxin biosynthetic process; F:metal ion binding; F:methionine adenosyltransferase activity; P:one-carbon metabolic process; F:ATP binding	EC:2.5.1.6
1522	SCAZ3_03145		Phage endonuclease	phage endonuclease	F:endonuclease activity; F:nucleic acid binding	-
1523	SCAZ3_03150		hypothetical protein	family addiction module toxin	-
1524	SCAZ3_03155		putative DNA-damage-inducibile protein	addiction module family	-
1525	SCAZ3_03160		Zinc-finger protein	zinc-finger protein	-
1526	SCAZ3_03165		prophage LambdaSa04, DNA methylase	prophage dna methylase	P:DNA methylation; F:site-specific DNA-methyltransferase (adenine-specific) activity; F:DNA binding; F:N-methyltransferase activity	EC:2.1.1.72
1527	SCAZ3_03170		numod4 motif family protein	pathogenesis-related transcriptional factor and erf protein	F:nucleic acid binding	-
1528	SCAZ3_03175		prophage LambdaSa04, methyltransferase C-5	dna-cytosine methyltransferase	P:DNA methylation; F:DNA binding; F:methyltransferase activity	EC:2.1.1.0
1529	SCAZ3_03180		hypothetical protein	hypothetical protein Suri2_03335 [Streptococcus urinalis 2285-97]	-
1530	SCAZ3_03185		hypothetical protein	conserved domain protein	F:transferase activity	-
1531	SCAZ3_03190		prophage LambdaSa04, P27 family terminase small subunit	phage small p27 family	-
1532	SCAZ3_03195		prophage LambdaSa04, terminase, large subunit	phage large subunit	-
1533	SCAZ3_03200		hypothetical protein	conserved domain protein	-
1534	SCAZ3_03205		plasmid stabilization system protein	addiction module family	-
1535	SCAZ3_03210		hypothetical protein	hypothetical protein Suri2_03365 [Streptococcus urinalis 2285-97]	-
1536	SCAZ3_03215		prophage LambdaSa04, HK97 family portal protein	phage portal hk97 family	-
1537	SCAZ3_03220		prophage LambdaSa04, ClpP endopeptidase	atp-dependent clp proteolytic subunit	F:serine-type endopeptidase activity; P:proteolysis	EC:3.4.21.0
1538	SCAZ3_03225		prophage LambdaSa04, HK97 family major capsid protein	phage major capsid hk97 family	F:peptidase activity	-
1539	SCAZ3_03230		hypothetical protein	dna packaging qlrg family	-
1540	SCAZ3_03235		prophage LambdaSa04, head-tail adaptor, putative	prophage head-tail adaptor	-
1541	SCAZ3_03240		hypothetical protein	prophage pi2 protein 37	-
1542	SCAZ3_03245		hypothetical protein	prophage pi2 protein 38	F:aminopeptidase activity
1543	SCAZ3_03250		prophage LambdaSa04, phi13 family major tail protein	prophage pi2 protein 39	-
1544	SCAZ3_03255		hypothetical protein	prophage pi2 protein 40	-
1545	SCAZ3_03260		hypothetical protein	---NA---	-
1546	SCAZ3_03265		prophage LambdaSa04, TP901 family tail tape measure protein	phage tail tape measure tp901 family	-
1547	SCAZ3_03270		prophage LambdaSa04, tail protein, putative	prophage tail protein	-
1548	SCAZ3_03275		prophage LambdaSa04, minor structural protein	phage minor structural n-terminal domain protein	-
1549	SCAZ3_03280		prophage LambdaSa04, minor structural protein, putative	phage structural protein	-
1550	SCAZ3_03285		prophage LambdaSa04, holin	toxin secretion phage lysis holin	-
1551	SCAZ3_03290		Phage-associated cell wall hydrolase	phage-associated cell wall hydrolase	P:ciliary or flagellar motility; P:peptidoglycan catabolic process; F:N-acetylmuramoyl-L-alanine amidase activity; C:bacterial-type flagellum; F:motor activity; F:amidase activity; P:cell wall macromolecule catabolic process	EC:3.5.1.28; EC:3.5.1.4
1552	SCAZ3_03295		Zinc-finger protein	sigma-70 region 4 type 2	P:regulation of transcription, DNA-dependent; P:transcription initiation; F:sigma factor activity; F:transcription factor activity; F:DNA binding
1553	SCAZ3_03300		hypothetical protein	phage lysin	-
1554	SCAZ3_03305		site-specific recombinase	site-specific recombinase	P:DNA recombination; F:recombinase activity; F:DNA binding
1555	SCAZ3_03310		site-specific recombinase	site-specific recombinase	P:DNA recombination; F:recombinase activity; F:DNA binding
1556	SCAZ3_03315		HAD superfamily hydrolase	haloacid dehalogenase-like hydrolase	P:metabolic process; F:hydrolase activity	-
1557	SCAZ3_03320		HAD superfamily hydrolase	haloacid dehalogenase-like hydrolase	P:metabolic process; F:hydrolase activity	-
1558	SCAZ3_03325		Signal recognition particle receptor protein FtsY alpha subunit	cell division protein	F:receptor activity; F:GTP binding; F:protein binding; P:SRP-dependent cotranslational protein targeting to membrane; F:nucleoside-triphosphatase activity; P:cell division	EC:3.6.1.15
1559	SCAZ3_03330		Putative drug resistance protein	multidrug resistance protein b	P:tetracycline transport; P:transmembrane transport; C:integral to membrane; P:response to antibiotic; F:tetracycline:hydrogen antiporter activity	-
1560	SCAZ3_03335		BigG family transcription antiterminator	transcription antiterminator	P:positive regulation of transcription, DNA-dependent; F:RNA binding	-
1561	SCAZ3_03340		PTS system, beta-glucoside-specific IIABC component	pts beta-glucoside-specific iiabc component	F:kinase activity; C:plasma membrane; P:phosphoenolpyruvate-dependent sugar phosphotransferase system; F:sugar:hydrogen symporter activity; C:integral to membrane; F:protein-N(PI)-phosphohistidine-sugar phosphotransferase activity	EC:2.7.1.69
1562	SCAZ3_03345		Putative beta-glucosidase	6-phospho-beta-glucosidase	P:carbohydrate metabolic process; F:cation binding; F:6-phospho-beta-glucosidase activity	EC:3.2.1.86
1563	SCAZ3_03350		hypothetical protein	hypothetical membrane spanning protein	-
1564	SCAZ3_03355		hypothetical protein	permease	-
1565	SCAZ3_03360		hypothetical protein	abc atp-binding protein	-
1566	SCAZ3_03365		hypothetical protein	---NA---	-
1567	SCAZ3_03370		hypothetical protein	cupin family protein	-
1568	SCAZ3_03375		hypothetical protein	exported protein	-
1569	SCAZ3_03380		transcription accessory protein	transcription accessory protein	P:nucleobase, nucleoside, nucleotide and nucleic acid metabolic process; F:hydrolase activity, acting on ester bonds; F:RNA binding	-
1570	SCAZ3_03385		hypothetical protein	like protein	C:cytoplasm; F:metallopeptidase activity; F:zinc ion binding	-
1571	SCAZ3_03390		membrane protein	domain protein	-
1572	SCAZ3_03395		transposase	transposase	F:catalytic activity	-
1573	SCAZ3_03400		degenerate transposase	pilin gene inverting-related protein	F:transferase activity	-
1574	SCAZ3_03405		HPr kinase/phosphorylase	hpr kinase phosphorylase	P:two-component signal transduction system (phosphorelay); F:two-component sensor activity; F:hydrolase activity; F:protein serine/threonine/tyrosine kinase activity; F:ATP binding; F:magnesium ion binding; P:regulation of carbohydrate metabolic process; F:protein serine/threonine kinase activity	EC:2.7.112.1; EC:2.7.11.0
1575	SCAZ3_03410		prolipoprotein diacylglyceryl transferase	prolipoprotein diacylglyceryl transferase	C:integral to membrane; F:phosphatidylglycerol-prolipoprotein diacylglyceryl transferase activity; P:lipoprotein biosynthetic process; C:plasma membrane; P:protein lipoylation	-
1576	SCAZ3_03415		hypothetical protein	exported protein	-
1577	SCAZ3_03420		hypothetical protein	hypothetical exported protein	C:integral to membrane	-
1578	SCAZ3_03425		hypothetical protein	membrane protein	-
1579	SCAZ3_03430		Putative protease	peptidase	F:peptidase activity; P:proteolysis	-
1580	SCAZ3_03435		Putative protease	u32 family	F:peptidase activity; P:proteolysis	-
1581	SCAZ3_03440		hypothetical cytosolic protein	hypothetical cytosolic protein	-
1582	SCAZ3_03445		hypothetical protein	membrane protein	-
1583	SCAZ3_03450		hypothetical protein	---NA---	-
1584	SCAZ3_03455		transposase	transposase	F:DNA binding; P:transposition; P:DNA integration; P:DNA recombination	-
1585	SCAZ3_03460		hypothetical protein	haloacid dehalogenase-like family	P:metabolic process; F:phosphoglycolate phosphatase activity	EC:3.1.3.18
1586	SCAZ3_03465	lysS	lysyl-tRNA synthetase	lysyl-trna synthetase	C:cytoplasm; P:auxin biosynthetic process; F:nucleic acid binding; F:lysine-tRNA ligase activity; P:lysyl-tRNA aminoacylation; F:ATP binding; F:magnesium ion binding	EC:6.1.1.6
1587	SCAZ3_03470		transposase	transposase	P:transposition, DNA-mediated; F:transposase activity; F:DNA binding	-
1588	SCAZ3_03475		hypothetical protein	---NA---	-
1589	SCAZ3_03480		transcriptional regulator	transcriptional regulator	F:aminoacyl-tRNA ligase activity	-
1590	SCAZ3_03485		thiamine transporter	thiamine transporter	-
1591	SCAZ3_03490		N-acetylmuramoyl-L-alanine amidase	n-acetylmuramoyl-l-alanine amidase	F:N-acetylmuramoyl-L-alanine amidase activity; P:cell wall macromolecule catabolic process; P:peptidoglycan catabolic process; F:lysozyme activity; F:cation binding	EC:3.5.1.28; EC:3.2.1.17
1592	SCAZ3_03495		Integral membrane protein	integral membrane protein	C:membrane	-
1593	SCAZ3_03500		hypothetical protein	lipoprotein	-
1594	SCAZ3_03505		glutathione peroxidase	glutathione peroxidase	P:oxidation reduction; F:glutathione peroxidase activity; P:response to oxidative stress	EC:1.11.1.9
1595	SCAZ3_03510		site-specific recombinase	site-specific recombinase	P:DNA recombination; F:recombinase activity; F:DNA binding
1596	SCAZ3_03515		phage protein	phage protein	-
1597	SCAZ3_03520		hypothetical protein	protein	-
1598	SCAZ3_03525		plasmid addiction system poison protein	toxin-antitoxin toxin family	-
1599	SCAZ3_03530		hypothetical protein	uncharacterized protein	-
1600	SCAZ3_03535		phage transcriptional repressor	phage transcriptional repressor	F:DNA binding	-
1601	SCAZ3_03540		prophage pi2 protein 05	regulatory protein	F:sequence-specific DNA binding
1602	SCAZ3_03545		hypothetical protein	hypothetical protein SAL_0625 [Streptococcus agalactiae 515]	-
1603	SCAZ3_03550		hypothetical protein	---NA---	-
1604	SCAZ3_03555		hypothetical protein	---NA---	-
1605	SCAZ3_03560		hypothetical protein	hypothetical phage protein	-
1606	SCAZ3_03565		hypothetical protein	---NA---	-
1607	SCAZ3_03570		phage protein	phage protein	-
1608	SCAZ3_03575		putative phage replication protein	replication initiation protein	-
1609	SCAZ3_03580		hypothetical protein	phage protein	-
1610	SCAZ3_03585		hypothetical protein	phage protein	-
1611	SCAZ3_03590		hypothetical protein	phage protein	-
1612	SCAZ3_03595		phage protein	phage protein	-
1613	SCAZ3_03600		recT protein	rect protein	F:DNA binding; P:DNA metabolic process	-
1614	SCAZ3_03605		unknown phage protein	phage protein	-
1615	SCAZ3_03610		phage protein	phage protein	-
1616	SCAZ3_03615		hypothetical protein	phage protein	-
1617	SCAZ3_03620		hypothetical protein	phage protein	F:nucleic acid binding	-
1618	SCAZ3_03625		phage protein	phage protein	-
1619	SCAZ3_03630		hypothetical protein	phage protein	-
1620	SCAZ3_03635		hypothetical protein	hypothetical phage protein	-
1621	SCAZ3_03640		hypothetical protein	phage protein	-
1622	SCAZ3_03645		hypothetical protein	hypothetical protein SAG0573 [Streptococcus agalactiae 2603V/R]	-
1623	SCAZ3_03650		hypothetical protein	---NA---	-
1624	SCAZ3_03655		phage membrane protein	phage protein	-
1625	SCAZ3_03660		DNA N-4 cytosine methyltransferase M.NgoMXV	dna n-4 cytosine methyltransferase	F:methyltransferase activity; P:metabolic process	EC:2.1.1.0
1626	SCAZ3_03665		hypothetical protein	phage protein	-
1627	SCAZ3_03670		phage protein	phage protein	-
1628	SCAZ3_03675		hypothetical protein	phage protein	F:DNA binding	-
1629	SCAZ3_03680		HNH endonuclease family protein	hnh endonuclease domain protein	F:endonuclease activity; F:nucleic acid binding	-
1630	SCAZ3_03685		hypothetical protein	phage protein	-
1631	SCAZ3_03690		putative structural phage protein	phage protein	-
1632	SCAZ3_03695		hypothetical protein	phage protein	-
1633	SCAZ3_03700		hypothetical protein	hypothetical protein SDEG_1131 [Streptococcus dysgalactiae subsp. equisimilis GGS_124]	-
1634	SCAZ3_03705		hypothetical protein
1635	SCAZ3_03710		hypothetical protein	phage protein	-
1636	SCAZ3_03715		Phage terminase	phage terminase	-
1637	SCAZ3_03720		hypothetical protein	phage protein	-
1638	SCAZ3_03725		Phage structural protein	phage structural protein	-
1639	SCAZ3_03730		hypothetical protein	hypothetical protein SDEG_1126 [Streptococcus dysgalactiae subsp. equisimilis GGS_124]	F:nucleic acid binding
1640	SCAZ3_03735		hypothetical protein	phage protein	-
1641	SCAZ3_03740		phage protein	phage protein	-
1642	SCAZ3_03745		hypothetical protein	phage protein	-
1643	SCAZ3_03750		hypothetical protein	phage protein	-
1644	SCAZ3_03755		major tail protein	major tail protein	-
1645	SCAZ3_03760		phage protein	phage protein	-
1646	SCAZ3_03765		hypothetical protein	phage protein	-
1647	SCAZ3_03770		phage protein	phage protein	-
1648	SCAZ3_03775		phage protein	phage protein	F:ligase activity; F:adenylosuccinate synthase activity
1649	SCAZ3_03780		Phage endopeptidase	phage endopeptidase	-	EC:3.2.1.35
1650	SCAZ3_03785		collagen-like repeat phage protein	hyaluronoglucosaminidase	P:capsule polysaccharide biosynthetic process; F:hyalurononglucosaminidase activity
1651	SCAZ3_03790		hypothetical protein	---NA---	-
1652	SCAZ3_03795		Phage infection protein	phage infection protein	-
1653	SCAZ3_03800		hypothetical protein	phage protein	-
1654	SCAZ3_03805		hypothetical protein	---NA---	-
1655	SCAZ3_03810		hypothetical protein	phage protein	-
1656	SCAZ3_03815		hypothetical protein	hypothetical protein Sict7_05851 [Streptococcus ictaluri 707-05]	-
1657	SCAZ3_03820		phage holin	toxin secretion phage lysis holin	-
1658	SCAZ3_03825		hypothetical protein	---NA---	-	EC:3.5.1.4
1659	SCAZ3_03830		putative N-acetylmuramoyl-L-alanine amidase	n-acetylmuramoyl-l-alanine amidase	P:peptidoglycan catabolic process; P:cellular process; F:amidase activity	EC:1.11.1.9
1660	SCAZ3_03835		putative glutathione peroxidase	glutathione peroxidase	P:oxidation reduction; F:glutathione peroxidase activity; P:response to oxidative stress	EC:3.4.24.0
1661	SCAZ3_03840		Oligoendopeptidase F	oligoendopeptidase f	F:metalloendopeptidase activity; P:proteolysis; F:zinc ion binding	EC:4.1.1.31
1662	SCAZ3_03845		phosphoenolpyruvate carboxylase	phosphoenolpyruvate carboxylase	P:tricarboxylic acid cycle; F:phosphoenolpyruvate carboxylase activity; P:carbon fixation	-
1663	SCAZ3_03850		putative cell division protein	cell division protein	C:integral to membrane; P:cell cycle; P:cell division	EC:2.7.7.6
1664	SCAZ3_03855		RNA polymerase ECF-type sigma factor	rna polymerase sigma factor protein	F:DNA-directed RNA polymerase activity; F:transcription factor activity; P:transcription initiation; F:sigma factor activity; P:regulation of transcription, DNA-dependent
1665	SCAZ3_03860		membrane protein	membrane protein	-	-
1666	SCAZ3_03865		elongation factor Tu	translation elongation factor tu	C:cytoplasm; F:translation elongation factor activity; F:GTP binding; P:translational elongation; F:GTPase activity
1667	SCAZ3_03870		hypothetical protein	vtc domain protein	-
1668	SCAZ3_03875		hypothetical protein	membrane protein	-
1669	SCAZ3_03890		hypothetical protein	---NA---	-	EC:5.3.1.1
1670	SCAZ3_03895	tpiA	triosephosphate isomerase	triosephosphate isomerase	C:cytoplasm; P:gluconeogenesis; F:triose-phosphate isomerase activity; P:pentose-phosphate shunt; P:glycolysis
1671	SCAZ3_03900		factor essential for expression of methicillin resistance	factor essential for expression of methicillin resistance	F:nucleotide binding; P:peptidoglycan biosynthetic process	EC:2.3.2.10
1672	SCAZ3_03905		UDP-N-acetylmuramoylpentapeptide-lysine N(6)-alanyltransferase / UDP-N-acetylmuramoylpentapeptide-lysine	peptidoglycan branched peptide synthesis serine alanine adding enzyme	F:UDP-N-acetylmuramoylpentapeptide-lysine N6-alanyltransferase activity; F:acyltransferase activity; P:peptidoglycan biosynthetic process	-
1673	SCAZ3_03910		hydrolase	haloacid dehalogenase-like hydrolase	F:hydrolase activity; F:metal ion binding; P:metabolic process
1674	SCAZ3_03915		hypothetical protein	---NA---	-	EC:3.1.5.1
1675	SCAZ3_03920		dGTP triphosphohydrolase	dgtp triphosphohydrolase	F:dGTPase activity
1676	SCAZ3_03925		hypothetical protein	hypothetical cytosolic protein	-	EC:3.6.3.8
1677	SCAZ3_03930		Calcium-transporting ATPase	calcium-transporting atpase	F:calcium-transporting ATPase activity; P:auxin biosynthetic process; C:integral to membrane; P:ATP biosynthetic process; F:ATP binding; P:cation transport	-
1678	SCAZ3_03945		heparinase II/III-like protein	oligohyaluronate lyase	F:lyase activity	EC:2.7.1.69
1679	SCAZ3_03950		PTS system, N-acetylgalactosamine-specific IID component	pts n-acetylgalactosamine-specific iid component	C:integral to membrane; P:phosphoenolpyruvate-dependent sugar phosphotransferase system; F:protein-N(PI)-phosphohistidine-sugar phosphotransferase activity	EC:2.7.1.69
1680	SCAZ3_03955		PTS system, N-acetylgalactosamine-specific IIC component	phosphotransferase system sugar-specific eii component	C:cytoplasm; F:kinase activity; C:plasma membrane; P:phosphoenolpyruvate-dependent sugar phosphotransferase system; F:sugar:hydrogen symporter activity; C:integral to membrane; F:protein-N(PI)-phosphohistidine-sugar phosphotransferase activity	EC:2.7.1.69
1681	SCAZ3_03960		PTS system, IIB component	pts n-acetylgalactosamine-specific iib component	P:phosphoenolpyruvate-dependent sugar phosphotransferase system; C:cytoplasm; F:protein-N(PI)-phosphohistidine-sugar phosphotransferase activity	-
1682	SCAZ3_03965		unsaturated glucuronyl hydrolase	unsaturated glucuronyl hydrolase	F:hydrolase activity, acting on glycosyl bonds; P:metabolic process	EC:2.7.1.69
1683	SCAZ3_03970		PTS system, N-acetylgalactosamine-specific IIA component	pts iia component	P:phosphoenolpyruvate-dependent sugar phosphotransferase system; C:integral to membrane; F:protein-N(PI)-phosphohistidine-sugar phosphotransferase activity	EC:1.1.1.69; EC:1.1.1.125
1684	SCAZ3_03975		gluconate 5-dehydrogenase	gluconate 5-dehydrogenase	P:oxidation reduction; F:gluconate 5-dehydrogenase activity; F:binding; F:2-deoxy-D-gluconate 3-dehydrogenase activity	EC:5.3.1.26
1685	SCAZ3_03980		hypothetical protein	sugar-phosphate isomerase	F:galactose-6-phosphate isomerase activity; P:carbohydrate metabolic process	EC:2.7.1.45
1686	SCAZ3_03985		2-dehydro-3-deoxygluconokinase	2-dehydro-3-deoxygluconokinase	F:2-dehydro-3-deoxygluconokinase activity	EC:4.1.2.14; EC:4.1.3.16
1687	SCAZ3_03990		keto-hydroxyglutarate-aldolase/keto-deoxy- phosphogluconate aldolase	keto-hydroxyglutarate-aldolase keto-deoxy-phosphogluconate aldolase	F:2-dehydro-3-deoxy-phosphogluconate aldolase activity; P:metabolic process; F:4-hydroxy-2-oxoglutarate aldolase activity
1688	SCAZ3_03995		membrane protein	membrane protein	-
1689	SCAZ3_04000		phosphoesterase	phosphoesterase	F:hydrolase activity
1690	SCAZ3_04005		hypothetical protein	---NA---	-
1691	SCAZ3_04010		hypothetical protein	---NA---	-
1692	SCAZ3_04015		hypothetical protein	---NA---	-	EC:2.7.1.41; EC:3.1.3.18; EC:5.4.2.6
1693	SCAZ3_04020		Beta-phosphoglucomutase / glucose-1-phosphate phosphodismutase	haloacid dehalogenase-like hydrolase	F:glucose-1-phosphate phosphodismutase activity; P:metabolic process; F:phosphoglycolate phosphatase activity; F:beta-phosphoglucomutase activity	EC:3.1.3.11
1694	SCAZ3_04025		fructose-1,6-bisphosphatase	fructose- -bisphosphatase	P:gluconeogenesis; F:fructose 1,6-bisphosphate 1-phosphatase activity	-
1695	SCAZ3_04030		iron-sulphur protein	iron-sulfur cluster-binding protein	P:oxidation reduction; F:oxidoreductase activity; F:electron carrier activity; F:iron-sulfur cluster binding	-
1696	SCAZ3_04035	prfB	peptide chain release factor 2	peptide chain release factor 2	C:cytoplasm; P:translational termination; F:translation release factor activity, codon specific	EC:3.6.1.3
1697	SCAZ3_04040		Cell division transporter, ATP-binding protein ftsE	cell division atp-binding protein	F:ATPase activity; F:ATP binding; P:auxin biosynthetic process; P:cell division	-
1698	SCAZ3_04045		Cell division protein ftsX	cell division protein	C:plasma membrane; C:integral to membrane; P:cell division	EC:3.1.2.6
1699	SCAZ3_04050		metallo-beta-lactamase superfamily protein	metallo-beta-lactamase superfamily protein	F:hydroxyacylglutathione hydrolase activity	EC:2.7.7.7
1700	SCAZ3_04055		bifunctional ATP-dependent DNA helicase/DNA polymerase III subunit epsilon	bifunctional atp-dependent dna helicase dna polymerase iii subunit epsilon	F:DNA-directed DNA polymerase activity; P:DNA replication; F:exonuclease activity; F:ATP-dependent helicase activity; F:DNA binding; C:intracellular; F:ATP binding; P:DNA recombination; P:DNA repair	EC:4.4.1.14; EC:2.6.1.1
1701	SCAZ3_04060		aspartate aminotransferase	aspartate aminotransferase	F:pyridoxal phosphate binding; F:1-aminocyclopropane-1-carboxylate synthase activity; P:biosynthetic process; F:L-aspartate:2-oxoglutarate aminotransferase activity	EC:6.1.1.22; EC:6.1.1.12
1702	SCAZ3_04065	asnC	asparaginyl-tRNA synthetase	asparaginyl-trna synthetase	C:cytoplasm; P:auxin biosynthetic process; F:nucleic acid binding; P:aspartyl-tRNA aminoacylation; F:asparagine-tRNA ligase activity; F:ATP binding; P:asparaginyl-tRNA aminoacylation; F:aspartate-tRNA ligase activity
1703	SCAZ3_04070		hypothetical protein	cyclic nucleotide-binding protein	-
1704	SCAZ3_04075		hypothetical protein	cyclic nucleotide-binding protein	-
1705	SCAZ3_04080		hypothetical protein	---NA---	-	-
1706	SCAZ3_04085		hypothetical protein	atp-binding protein	F:ATP binding; F:GTP binding
1707	SCAZ3_04090		transporter	protein of hypothetical function upf0052 and	-	-
1708	SCAZ3_04095		putative cytoplasmic protein	hypothetical cytosolic protein	P:regulation of sporulation; F:DNA binding; P:regulation of transcription	EC:3.4.13.0
1709	SCAZ3_04100		dipeptidase	dipeptidase	F:dipeptidase activity; P:proteolysis	-
1710	SCAZ3_04105		high-affinity zinc uptake system protein ZnuA precursor	adhesion protein	F:metal ion binding; P:cell adhesion; P:zinc ion transport	-
1711	SCAZ3_04120		Transcriptional regulator, GntR family protein	family transcriptional regulator	C:intracellular; F:transcription factor activity; P:regulation of transcription, DNA-dependent	-
1712	SCAZ3_04125		galactosamine-6-phosphate deaminase (isomerizing)	tagatose-6-phosphate aldose ketose isomerase	F:hydrolase activity; P:carbohydrate metabolic process; F:isomerase activity; F:sugar binding	EC:4.1.2.40; EC:2.7.1.144
1713	SCAZ3_04130		tagatose 1,6-diphosphate aldolase	tagatose -diphosphate aldolase	F:tagatose-bisphosphate aldolase activity; P:lactose catabolic process via tagatose-6-phosphate; F:tagatose-6-phosphate kinase activity	-
1714	SCAZ3_04135		transcriptional regulator GntR family protein	family regulatory protein	C:intracellular; F:transcription factor activity; P:regulation of transcription, DNA-dependent	EC:3.2.1.23
1715	SCAZ3_04140		beta-galactosidase precursor	beta-galactosidase precursor	F:beta-galactosidase activity; P:carbohydrate metabolic process; F:cation binding	EC:2.7.1.69
1716	SCAZ3_04145		sugar phosphotransferase system (PTS), sorbose subfamily, IIB component	sugar phosphotransferase system sorbose iib component	P:phosphoenolpyruvate-dependent sugar phosphotransferase system; C:cytoplasm; F:protein-N(PI)-phosphohistidine-sugar phosphotransferase activity	EC:2.7.1.69
1717	SCAZ3_04150		sugar phosphotransferase system (PTS), sorbose-specific family, IIC component	pts iic component	C:plasma membrane; P:phosphoenolpyruvate-dependent sugar phosphotransferase system; F:sugar:hydrogen symporter activity; C:integral to membrane; F:protein-N(PI)-phosphohistidine-sugar phosphotransferase activity	EC:2.7.1.69
1718	SCAZ3_04155		phosphotransferase system, mannose/fructose/N-acetylgalactosamine-specific	sugar phosphotransferase system mannose fructose sorbose iid component	C:integral to membrane; P:phosphoenolpyruvate-dependent sugar phosphotransferase system; F:protein-N(PI)-phosphohistidine-sugar phosphotransferase activity	-
1719	SCAZ3_04160		PTS system mannose/fructose EIIAB component	sugar phosphotransferase system fructose iia component	C:integral to membrane; P:phosphoenolpyruvate-dependent sugar phosphotransferase system; F:transferase activity	-
1720	SCAZ3_04165	rpmE2	50S ribosomal protein L31 type B	50s ribosomal protein l31 type b	C:ribosome; F:structural constituent of ribosome; P:translation	-
1721	SCAZ3_04170		phosphoesterase, DHH family protein	dhh family protein	F:hydrolase activity; F:nucleic acid binding; F:manganese ion binding	-
1722	SCAZ3_04175		acetyltransferase (GNAT) family protein	acetyltransferase family protein	F:N-acetyltransferase activity; P:metabolic process	-
1723	SCAZ3_04180		putative glutathione S-transferase YghU	glutathione s-transferase	F:transferase activity	EC:3.5.4.4
1724	SCAZ3_04185		adenosine deaminase	adenosine deaminase	P:purine ribonucleoside monophosphate biosynthetic process; F:adenosine deaminase activity	-
1725	SCAZ3_04190		flavodoxin	flavodoxin	P:oxidation reduction; F:oxidoreductase activity; F:iron ion binding; F:electron carrier activity; F:FMN binding	EC:5.4.99.5
1726	SCAZ3_04195		hypothetical protein	chorismate mutase	P:chorismate metabolic process; F:chorismate mutase activity	-
1727	SCAZ3_04200		chloride channel protein	chloride channel protein	F:voltage-gated chloride channel activity; P:transmembrane transport; C:integral to membrane; P:chloride transport	-
1728	SCAZ3_04205	rplS	50S ribosomal protein L19	50s ribosomal protein l19	C:ribosome; F:structural constituent of ribosome; P:translation	EC:5.99.1.3; EC:3.1.3.18
1729	SCAZ3_04220		phosphatase	haloacid dehalogenase-like hydrolase	P:metabolic process; F:DNA topoisomerase (ATP-hydrolyzing) activity; F:phosphoglycolate phosphatase activity	EC:5.99.1.3
1730	SCAZ3_04225	gyrB	DNA gyrase subunit B	dna gyrase subunit b	P:auxin biosynthetic process; F:DNA topoisomerase (ATP-hydrolyzing) activity; F:ATP binding; C:chromosome; P:DNA topological change	-
1731	SCAZ3_04230		septation ring formation regulator EzrA	septation ring formation regulator	P:barrier septum formation; C:plasma membrane; P:septin ring assembly; P:cell cycle; C:integral to membrane; C:septin ring
1732	SCAZ3_04235		hypothetical protein	---NA---	-	-
1733	SCAZ3_04240		transposase	transposase	F:DNA binding; P:DNA integration
1734	SCAZ3_04245		hypothetical protein	hypothetical cytosolic protein	-	EC:4.2.1.11
1735	SCAZ3_04250	eno	phosphopyruvate hydratase	enolase	C:cell surface; C:phosphopyruvate hydratase complex; F:phosphopyruvate hydratase activity; F:magnesium ion binding; P:pathogenesis; P:glycolysis; C:extracellular region	-
1736	SCAZ3_04255		Streptolysin S biosynthesis protein SagB	streptolysin s biosynthesis protein	F:oxidoreductase activity
1737	SCAZ3_04260		SagC	streptolysin s biosynthesis protein	-
1738	SCAZ3_04265		Streptolysin S biosynthesis protein SagD	streptolysin s biosynthesis protein	-	-
1739	SCAZ3_04270		hypothetical protein	streptolysin s self-immunity protein	F:peptidase activity; C:membrane
1740	SCAZ3_04275		hypothetical protein	streptolysin s biosynthesis protein	-	EC:3.6.1.3
1741	SCAZ3_04280		Streptolysin S export ATP-binding protein (SagG)	abc atp-binding protein	F:ATPase activity; F:ATP binding; P:auxin biosynthetic process	-
1742	SCAZ3_04285		streptolysin S export transmembrane protein SagH	streptolysin s export transmembrane protein	F:ATPase activity, coupled to transmembrane movement of substances; P:transport; F:ATP binding; C:integral to membrane	-
1743	SCAZ3_04290		streptolysin S export transmembrane protein SagI	streptolysin s export transmembrane protein	F:ATPase activity, coupled to transmembrane movement of substances; P:transport; F:ATP binding; C:integral to membrane	-
1744	SCAZ3_04295		extracellular nuclease	endonuclease exonuclease phosphatase family protein	F:endonuclease activity; C:cell wall; C:cell surface; F:exonuclease activity
1745	SCAZ3_04300		hypothetical protein	membrane protein	-
1746	SCAZ3_04305		hypothetical protein	---NA---	-	EC:6.5.1.2
1747	SCAZ3_04310	ligA	NAD-dependent DNA ligase LigA	nad-dependent dna ligase	P:DNA replication; F:metal ion binding; F:DNA ligase (NAD+) activity; F:DNA binding; C:intracellular; P:DNA repair	EC:2.7.1.107
1748	SCAZ3_04315		putative lipid kinase	lipid kinase	F:metal ion binding; P:activation of protein kinase C activity by G-protein coupled receptor protein signaling pathway; P:phospholipid biosynthetic process; F:hydrolase activity; F:ATP binding; F:diacylglycerol kinase activity	EC:3.2.1.41
1749	SCAZ3_04320		pullulanase	type i	P:carbohydrate metabolic process; C:membrane; C:cell surface; F:carbohydrate binding; F:pullulanase activity; F:cation binding	EC:3.2.1.0; EC:2.4.1.18
1750	SCAZ3_04325		glycogen branching enzyme	alpha-glucan branching enzyme	F:hydrolase activity, hydrolyzing O-glycosyl compounds; P:glycogen biosynthetic process; F:cation binding; F:1,4-alpha-glucan branching enzyme activity	EC:2.7.7.27
1751	SCAZ3_04330	glgC	glucose-1-phosphate adenylyltransferase	glucose-1-phosphate adenylyltransferase	P:glycogen biosynthetic process; F:ATP binding; F:glucose-1-phosphate adenylyltransferase activity	EC:2.7.7.27
1752	SCAZ3_04335		glycogen biosynthesis protein	glycogen biosynthesis protein	P:glycogen biosynthetic process; F:ATP binding; F:glucose-1-phosphate adenylyltransferase activity	EC:2.4.1.21
1753	SCAZ3_04340	glgA	glycogen synthase	glycogen synthase	P:glycogen biosynthetic process; F:starch synthase activity	-
1754	SCAZ3_04345		F0F1 ATP synthase subunit C	atp synthase f0 sector subunit c	F:hydrogen ion transmembrane transporter activity; C:integral to membrane; P:ATP synthesis coupled proton transport; F:lipid binding; C:proton-transporting ATP synthase complex, coupling factor F(o); F:hydrolase activity	-
1755	SCAZ3_04350		F0F1 ATP synthase subunit A	atp synthase a subunit	P:plasma membrane ATP synthesis coupled proton transport; F:hydrogen ion transporting ATP synthase activity, rotational mechanism; C:integral to membrane; C:proton-transporting ATP synthase complex, coupling factor F(o); F:ATP binding; F:proton-transporting ATPase activity, rotational mechanism; C:plasma membrane; C:proton-transporting two-sector ATPase complex, catalytic domain	-
1756	SCAZ3_04355		F0F1 ATP synthase subunit B	f0f1 atp synthase subunit b	F:hydrogen ion transporting ATP synthase activity, rotational mechanism; C:integral to membrane; P:ATP synthesis coupled proton transport; C:proton-transporting ATP synthase complex, coupling factor F(o); F:hydrolase activity; C:plasma membrane	-
1757	SCAZ3_04360		F0F1 ATP synthase subunit delta	f0f1 atp synthase subunit delta	C:proton-transporting ATP synthase complex, catalytic core F(1); F:hydrogen ion transporting ATP synthase activity, rotational mechanism; P:ATP synthesis coupled proton transport; F:hydrolase activity; C:plasma membrane	-
1758	SCAZ3_04365		F0F1 ATP synthase subunit alpha	f0f1 atp synthase subunit alpha	C:proton-transporting ATP synthase complex, catalytic core F(1); P:plasma membrane ATP synthesis coupled proton transport; P:auxin biosynthetic process; F:hydrogen ion transporting ATP synthase activity, rotational mechanism; F:ATP binding; F:proton-transporting ATPase activity, rotational mechanism; C:plasma membrane	-
1759	SCAZ3_04370		F0F1 ATP synthase subunit gamma	f0f1 atp synthase subunit gamma	C:proton-transporting ATP synthase complex, catalytic core F(1); F:hydrogen ion transporting ATP synthase activity, rotational mechanism; P:ATP synthesis coupled proton transport; F:ATP binding; F:proton-transporting ATPase activity, rotational mechanism; C:plasma membrane	EC:3.6.3.6
1760	SCAZ3_04375		F0F1 ATP synthase subunit beta	f0f1 atp synthase subunit beta	C:proton-transporting ATP synthase complex, catalytic core F(1); P:plasma membrane ATP synthesis coupled proton transport; P:auxin biosynthetic process; F:hydrogen-exporting ATPase activity, phosphorylative mechanism; F:hydrogen ion transporting ATP synthase activity, rotational mechanism; F:ATP binding; F:proton-transporting ATPase activity, rotational mechanism; C:plasma membrane	-
1761	SCAZ3_04380	atpC	F0F1 ATP synthase subunit epsilon	f0f1 atp synthase subunit epsilon	C:proton-transporting ATP synthase complex, catalytic core F(1); P:plasma membrane ATP synthesis coupled proton transport; F:hydrogen ion transporting ATP synthase activity, rotational mechanism; F:ATP binding; F:proton-transporting ATPase activity, rotational mechanism; C:plasma membrane
1762	SCAZ3_04385		hypothetical protein	---NA---	-
1763	SCAZ3_04390		hypothetical protein	membrane protein	-	EC:2.5.1.7
1764	SCAZ3_04395		UDP-N-acetylglucosamine 1-carboxyvinyltransferase	udp-n-acetylglucosamine 1-carboxyvinyltransferase	F:UDP-N-acetylglucosamine 1-carboxyvinyltransferase activity; P:cell cycle; P:regulation of cell shape; P:cellular cell wall organization; P:cell division; P:UDP-N-acetylgalactosamine biosynthetic process; P:peptidoglycan biosynthetic process; C:cytoplasm
1765	SCAZ3_04400		epuA protein	competence associated protein	-	-
1766	SCAZ3_04405		DNA-entry nuclease	dna-entry nuclease	F:endonuclease activity; F:nucleic acid binding; F:metal ion binding	EC:6.1.1.20
1767	SCAZ3_04410		Phenylalanyl-tRNA synthetase alpha chain	phenylalanyl-trna synthetase subunit alpha	C:cytoplasm; F:phenylalanine-tRNA ligase activity; F:ATP binding; F:magnesium ion binding; P:phenylalanyl-tRNA aminoacylation; F:tRNA binding	-
1768	SCAZ3_04415		hypothetical protein	protease synthase and sporulation negative regulatory protein pai 1	F:transferase activity
1769	SCAZ3_04420		hypothetical protein	---NA---	-	EC:6.1.1.20
1770	SCAZ3_04425	pheT	phenylalanyl-tRNA synthetase subunit beta	phenylalanyl-trna synthetase subunit beta	C:cytoplasm; F:phenylalanine-tRNA ligase activity; F:ATP binding; F:magnesium ion binding; P:phenylalanyl-tRNA aminoacylation; P:tRNA processing; F:tRNA binding
1771	SCAZ3_04430		transposase	---NA---	-	-
1772	SCAZ3_04435		Salt-stress induced protein	salt-stress induced protein	P:response to stress
1773	SCAZ3_04440		hypothetical protein	cog3272: uncharacterized conserved protein	-	-
1774	SCAZ3_04445		hypothetical protein	neutral zinc metallopeptidase	F:hydrolase activity
1775	SCAZ3_04460		hypothetical protein	---NA---	-	EC:3.1.11.5
1776	SCAZ3_04465		ATP-dependent nuclease subunit B	atp-dependent nuclease subunit b	F:exodeoxyribonuclease V activity; P:double-strand break repair via homologous recombination; F:ATP binding; F:double-stranded DNA binding; F:5'-3' exonuclease activity	EC:3.1.11.5
1777	SCAZ3_04470		ATP-dependent nuclease subunit A	atp-dependent nuclease subunit a	F:exodeoxyribonuclease V activity; P:double-strand break repair via homologous recombination; F:3'-5' exonuclease activity; F:ATP-dependent DNA helicase activity; F:ATP binding; F:double-stranded DNA binding	EC:4.4.1.14; EC:2.6.1.1
1778	SCAZ3_04475		transaminase	aminotransferase	F:pyridoxal phosphate binding; F:1-aminocyclopropane-1-carboxylate synthase activity; P:biosynthetic process; F:L-aspartate:2-oxoglutarate aminotransferase activity	-
1779	SCAZ3_04480		arginine-binding protein	arginine-binding protein	P:transport; C:outer membrane-bounded periplasmic space; F:transporter activity
1780	SCAZ3_04485		hypothetical protein	hypothetical protein gbs0361 [Streptococcus agalactiae NEM316]	-
1781	SCAZ3_04490		hypothetical protein	modification methylase sau96i	F:methyltransferase activity
1782	SCAZ3_04495		hypothetical protein	hypothetical protein gbs0363 [Streptococcus agalactiae NEM316]	-
1783	SCAZ3_04500		hypothetical protein	---NA---	-
1784	SCAZ3_04505		hypothetical protein	---NA---	-
1785	SCAZ3_04510		hypothetical protein	hypothetical protein gbs0366 [Streptococcus agalactiae NEM316]	-
1786	SCAZ3_04515		hypothetical protein	replication protein	P:DNA replication; F:DNA binding
1787	SCAZ3_04520		hypothetical protein	---NA---	-
1788	SCAZ3_04525		hypothetical protein	hypothetical protein gbs0369 [Streptococcus agalactiae NEM316]	-
1789	SCAZ3_04530		hypothetical protein	hypothetical protein gbs0370 [Streptococcus agalactiae NEM316]	-
1790	SCAZ3_04535		hypothetical protein	glutaredoxin-like protein	P:cell redox homeostasis; F:electron carrier activity; F:protein disulfide oxidoreductase activity
1791	SCAZ3_04540		hypothetical protein	---NA---	-
1792	SCAZ3_04545		hypothetical protein	hypothetical protein gbs0372 [Streptococcus agalactiae NEM316]	-
1793	SCAZ3_04550		hypothetical protein	hypothetical protein gbs0373 [Streptococcus agalactiae NEM316]	-
1794	SCAZ3_04555		hypothetical protein	---NA---	-
1795	SCAZ3_04560		hypothetical protein	hypothetical protein gbs0704 [Streptococcus agalactiae NEM316]	-
1796	SCAZ3_04565		hypothetical protein	hypothetical protein gbs0375 [Streptococcus agalactiae NEM316]	-
1797	SCAZ3_04570		hypothetical protein	hypothetical protein gbs0376 [Streptococcus agalactiae NEM316]	-
1798	SCAZ3_04575		hypothetical protein	uncharacterized protein	-
1799	SCAZ3_04580		hypothetical protein	hypothetical protein gbs1001 [Streptococcus agalactiae NEM316]	-
1800	SCAZ3_04585		hypothetical protein	hypothetical protein gbs0379 [Streptococcus agalactiae NEM316]	-
1801	SCAZ3_04590		hypothetical protein	hypothetical protein gbs0380 [Streptococcus agalactiae NEM316]	-
1802	SCAZ3_04595		hypothetical protein	hypothetical protein gbs0381 [Streptococcus agalactiae NEM316]	-	-
1803	SCAZ3_04600		hypothetical protein	dna-entry nuclease	F:hydrolase activity; F:nucleic acid binding; F:metal ion binding
1804	SCAZ3_04605		hypothetical protein	hypothetical protein gbs0383 [Streptococcus agalactiae NEM316]	-
1805	SCAZ3_04610		hypothetical protein	conserved domain protein	-
1806	SCAZ3_04615		hypothetical protein	hypothetical protein gbs0385 [Streptococcus agalactiae NEM316]	-	EC:5.99.1.2
1807			GLIMMER orf00026
1808			GLIMMER orf00027
1809	SCAZ3_04630		hypothetical protein	dna topoisomerase	P:DNA unwinding involved in replication; F:DNA topoisomerase type I activity; C:chromosome; P:DNA topological change	EC:3.6.1.15
1810	SCAZ3_04635		hypothetical protein	atp-dependent clp protease	P:auxin biosynthetic process; F:peptidase activity; F:ATP binding; F:nucleoside-triphosphatase activity
1811	SCAZ3_04640		hypothetical protein	virb2 family membrane protein	-
1812	SCAZ3_04645		hypothetical protein	conserved domain protein	-	-
1813			misc: M protein
1814	SCAZ3_04660		hypothetical protein	lpxtg-motif cell wall anchor domain protein	C:cell wall	-
1815	SCAZ3_04665		hypothetical protein	cell wall surface anchor family protein	C:cell surface; C:cell wall	-
1816	SCAZ3_04670		hypothetical protein	single-strand binding family protein	F:single-stranded DNA binding; P:DNA replication
1817	SCAZ3_04675		hypothetical protein	hypothetical protein gbs0395 [Streptococcus agalactiae NEM316]	-	-
1818	SCAZ3_04680		hypothetical protein	conjugation protein	C:membrane; P:unidirectional conjugation
1819	SCAZ3_04685		hypothetical protein	hypothetical protein gbs0397 [Streptococcus agalactiae NEM316]	-
1820	SCAZ3_04690		hypothetical protein	membrane protein	-	-
1821	SCAZ3_04695		hypothetical protein	conserved domain protein	C:intracellular
1822	SCAZ3_04700		hypothetical protein	conserved domain protein	F:ATP binding; F:molecular_function; P:biological_process; C:cellular_component; F:unfolded protein binding; P:response to stress; P:protein folding	-
1823	SCAZ3_04705		DNA-cytosine methyltransferase	dna-cytosine methyltransferase	F:transferase activity
1824	SCAZ3_04710		hypothetical protein	hypothetical protein gbs0400 [Streptococcus agalactiae NEM316]	-
1825	SCAZ3_04715		hypothetical protein	uncharacterized protein	-
1826	SCAZ3_04720		hypothetical protein	conjugation-related atpase	-
1827	SCAZ3_04725		hypothetical protein	hypothetical protein gbs0403 [Streptococcus agalactiae NEM316]	-	EC:3.5.1.4
1828	SCAZ3_04730		hypothetical protein	chap domain protein	F:amidase activity; P:peptidoglycan catabolic process
1829	SCAZ3_04735		hypothetical protein	signal peptide containing protein	-
1830	SCAZ3_04740		hypothetical protein	plasmid partition protein	-
1831	SCAZ3_04745		hypothetical protein	hypothetical protein gbs0407 [Streptococcus agalactiae NEM316]	-
1832	SCAZ3_04750		hypothetical protein	replication initiator protein a	-
1833	SCAZ3_04755		hypothetical protein	hypothetical protein gbs0409 [Streptococcus agalactiae NEM316]	-
1834	SCAZ3_04760		hypothetical protein	hypothetical protein gbs0410 [Streptococcus agalactiae NEM316]	-	-
1835	SCAZ3_04765	rpsU	30S ribosomal protein S21	ribosomal protein s21	C:ribosome; F:structural constituent of ribosome; F:transferase activity; F:isomerase activity; P:translation	-
1836	SCAZ3_04770		large-conductance mechanosensitive channel	large-conductance mechanosensitive channel	C:integral to membrane; F:ion channel activity; P:ion transport; C:plasma membrane	-
1837	SCAZ3_04775	dnaG	DNA primase	dna primase	F:DNA binding; P:transcription; F:DNA primase activity; F:zinc ion binding; C:alpha DNA polymerase:primase complex; P:DNA replication, synthesis of RNA primer	-
1838	SCAZ3_04780		RNA polymerase sigma factor RpoD	rna polymerase sigma factor	F:transcription factor activity; P:transcription initiation; F:sigma factor activity; P:regulation of transcription, DNA-dependent
1839	SCAZ3_04785		hypothetical protein	n-6 adenine-specific dna methylase	-	EC:1.1.1.133
1840	SCAZ3_04790		dTDP-4-dehydrorhamnose reductase	dtdp-4-dehydrorhamnose reductase	P:oxidation reduction; P:extracellular polysaccharide biosynthetic process; F:dTDP-4-dehydrorhamnose reductase activity; F:binding	-
1841	SCAZ3_04795		alpha-D-GlcNAc alpha-1,2-L-rhamnosyltransferase	alpha-d- c alpha- -l-rhamnosyltransferase	F:transferase activity, transferring glycosyl groups; P:biosynthetic process	-
1842	SCAZ3_04800		alpha-L-Rha alpha-1,3-L-rhamnosyltransferase	alpha-l-rha alpha- -l-rhamnosyltransferase	F:transferase activity, transferring glycosyl groups	-
1843	SCAZ3_04805		polysaccharide ABC exporter membrane-spanning protein	polysaccharide abc exporter membrane-spanning protein	F:ATPase activity, coupled to transmembrane movement of substances; P:transport; F:ATP binding; C:membrane	EC:3.6.1.3
1844	SCAZ3_04810		putative polysaccharide ABC transporter	abc atp-binding protein	F:ATPase activity; F:ATP binding; P:auxin biosynthetic process
1845	SCAZ3_04815		glycosyl transferase family protein	glycosyl transferase family protein	F:enoyl-CoA hydratase activity; F:transferase activity; P:metabolic process; F:catalytic activity; F:lyase activity; F:isomerase activity; F:binding
1846	SCAZ3_04820		glycosyl transferase group 1	glycosyl transferase group 1	F:transferase activity; P:biosynthetic process	-
1847	SCAZ3_04825		rhamnosyltransferase	glycosyl transferase family 2	F:transferase activity, transferring glycosyl groups
1848	SCAZ3_04830		hypothetical protein	membrane protein	-	-
1849	SCAZ3_04835		putative glycosyltransferase	cell-wall biogenesis glycosyltransferase	F:transferase activity, transferring glycosyl groups	-
1850	SCAZ3_04840		glycosyl transferase	glycosyl transferase	F:transferase activity, transferring glycosyl groups	-
1851	SCAZ3_04845		membrane protein	membrane protein	F:transferase activity, transferring glycosyl groups	EC:2.7.8.20; EC:3.1.6.0
1852	SCAZ3_04850		membrane protein	phosphoglycerol transferase	F:phosphatidylglycerol-membrane-oligosaccharide glycerophosphotransferase activity; F:sulfuric ester hydrolase activity; P:metabolic process	EC:5.1.3.2
1853	SCAZ3_04855		UDP-glucose 4-epimerase	udp-glucose 4-epimerase	F:coenzyme binding; F:UDP-glucose 4-epimerase activity; P:galactose metabolic process	-
1854	SCAZ3_04860		hypothetical protein	transcriptional activator	P:polysaccharide biosynthetic process; C:membrane
1855	SCAZ3_04865		hypothetical protein	---NA---	-
1856	SCAZ3_04870		hypothetical protein	---NA---	-	EC:3.4.11.4
1857	SCAZ3_04875		peptidase T	peptidase t	C:cytoplasm; P:peptide metabolic process; F:metallopeptidase activity; P:proteolysis; F:zinc ion binding; F:protein binding; F:tripeptide aminopeptidase activity
1858	SCAZ3_04880		putative pore-forming peptide	pore forming protein	-
1859	SCAZ3_04885		ferredoxin	ferredoxin	-
1860	SCAZ3_04890		hypothetical protein	membrane protein	P:cell wall macromolecule catabolic process	EC:2.7.4.14
1861	SCAZ3_04895	cmk	cytidylate kinase	cytidylate kinase	C:cytoplasm; P:pyrimidine nucleotide metabolic process; F:ATP binding; F:cytidylate kinase activity	-
1862	SCAZ3_04900	infC	translation initiation factor IF-3	translation initiation factor if-3	C:cytoplasm; P:translational initiation; F:translation initiation factor activity	-
1863	SCAZ3_04905	rpmI	50S ribosomal protein L35	50s ribosomal protein l35	C:ribosome; F:structural constituent of ribosome; P:translation	-
1864	SCAZ3_04910	rplT	50S ribosomal protein L20	50s ribosomal protein l20	C:ribosome; F:structural constituent of ribosome; P:translation; F:rRNA binding; P:ribosomal large subunit assembly
1865	SCAZ3_04915		hypothetical protein	---NA---	-	EC:2.7.8.20; EC:3.1.6.0
1866	SCAZ3_04920		Sulfatase family protein	phosphoglycerol transferase	F:phosphatidylglycerol-membrane-oligosaccharide glycerophosphotransferase activity; F:sulfuric ester hydrolase activity; P:metabolic process	EC:2.1.1.0
1867	SCAZ3_04925		hypothetical protein	methyltransferase	F:methyltransferase activity	EC:4.2.1.10; EC:2.1.1.0
1868	SCAZ3_04930	aroD	3-dehydroquinate dehydratase	3-dehydroquinate dehydratase	F:3-dehydroquinate dehydratase activity; P:aromatic amino acid family biosynthetic process; F:methyltransferase activity	EC:4.2.3.5
1869	SCAZ3_04935		chorismate synthase	chorismate synthase	P:aromatic amino acid family biosynthetic process; F:chorismate synthase activity
1870	SCAZ3_04940		hypothetical protein	hypothetical cytosolic protein	-	EC:1.8.1.7
1871	SCAZ3_04945		glutathione reductase	glutathione reductase	C:cytoplasm; F:NADP or NADPH binding; P:cell redox homeostasis; F:glutathione-disulfide reductase activity; P:glutathione metabolic process; P:oxidation reduction; F:FAD binding	EC:6.3.2.17; EC:6.3.2.12
1872	SCAZ3_04950		putative folyl-polyglutamate synthetase	folyl-polyglutamate synthetase	F:tetrahydrofolylpolyglutamate synthase activity; F:dihydrofolate synthase activity; F:ATP binding; P:folic acid and derivative biosynthetic process
1873	SCAZ3_04955		hypothetical protein	membrane protein	-	EC:2.8.1.7; EC:4.4.1.16
1874	SCAZ3_04960		cysteine desulfurase / selenocysteine lyase	cysteine desulfhydrase	P:metabolic process; F:cysteine desulfurase activity; F:pyridoxal phosphate binding; F:selenocysteine lyase activity	EC:2.8.1.0
1875	SCAZ3_04965		thiamine biosynthesis protein ThiI	thiamine biosynthesis protein	C:cytoplasm; P:tRNA thio-modification; F:ATP binding; F:sulfurtransferase activity; F:tRNA binding; P:thiamin biosynthetic process
1876	SCAZ3_04970		capsule biosynthesis protein	capsule biosynthesis protein	-	-
1877	SCAZ3_04975	rplU	50S ribosomal protein L21	50s ribosomal protein l21	C:ribosome; F:structural constituent of ribosome; P:translation; F:rRNA binding
1878	SCAZ3_04980		hypothetical protein	hypothetical ribosome-associated protein	-	-
1879	SCAZ3_04985	rpmA	50S ribosomal protein L27	50s ribosomal protein l27	C:ribosome; F:structural constituent of ribosome; P:translation	-
1880	SCAZ3_04990		LysR family transcriptional regulator	family transcriptional regulator	F:transcription factor activity; P:regulation of transcription, DNA-dependent	EC:3.4.23.0
1881	SCAZ3_04995		Lipoprotein signal peptidase	lipoprotein signal peptidase	C:integral to membrane; P:proteolysis; F:aspartic-type endopeptidase activity; C:plasma membrane	EC:5.4.99.12
1882	SCAZ3_05000		ribosomal large subunit pseudouridine synthase D	ribosomal large subunit pseudouridine synthase d	F:RNA binding; P:pseudouridine synthesis; F:lyase activity; F:pseudouridine synthase activity	EC:3.1.3.1
1883	SCAZ3_05005		membrane protein	membrane protein	F:alkaline phosphatase activity	EC:2.4.2.9
1884	SCAZ3_05010		bifunctional pyrimidine regulatory protein PyrR uracil phosphoribosyltransferase	bifunctional pyrimidine regulatory protein uracil phosphoribosyltransferase	P:transcription termination; P:regulation of transcription; F:RNA binding; P:nucleoside metabolic process; F:uracil phosphoribosyltransferase activity	-
1885	SCAZ3_05015		uracil permease	uracil permease	P:transmembrane transport; C:membrane; F:transporter activity	EC:2.1.3.2
1886	SCAZ3_05020	pyrB	aspartate carbamoyltransferase catalytic subunit	aspartate carbamoyltransferase	F:amino acid binding; P:cellular amino acid metabolic process; P:pyrimidine nucleotide biosynthetic process; P:'de novo' pyrimidine base biosynthetic process; F:aspartate carbamoyltransferase activity	EC:6.3.5.5
1887	SCAZ3_05025		carbamoyl phosphate synthase small subunit	carbamoyl phosphate synthase small subunit	P:arginine biosynthetic process; P:glutamine metabolic process; F:ATP binding; F:carbamoyl-phosphate synthase (glutamine-hydrolyzing) activity; P:pyrimidine nucleotide biosynthetic process	EC:6.3.5.5
1888	SCAZ3_05030	carB	carbamoyl phosphate synthase large subunit	carbamoyl phosphate synthase large subunit	F:metal ion binding; P:arginine biosynthetic process; F:ATP binding; F:carbamoyl-phosphate synthase (glutamine-hydrolyzing) activity; P:pyrimidine nucleotide biosynthetic process	-
1889	SCAZ3_05035		exported protein	periplasmic component of efflux system	C:membrane; F:protein transporter activity; P:protein secretion	EC:3.6.1.3
1890	SCAZ3_05040		ABC transporter ATP-binding protein	abc transporter atp-binding protein	F:ATPase activity; F:ATP binding; P:auxin biosynthetic process	-
1891	SCAZ3_05045		ABC transporter permease	abc transporter permease protein	C:plasma membrane; C:integral to membrane
1892	SCAZ3_05050		membrane protein	membrane protein	-	EC:3.1.4.46
1893	SCAZ3_05055		Glycerophosphoryl diester phosphodiesterase	glycerophosphodiester phosphodiesterase	P:glycerol metabolic process; F:glycerophosphodiester phosphodiesterase activity; P:lipid metabolic process	-
1894	SCAZ3_05060	rpsP	30S ribosomal protein S16	30s ribosomal protein s16	C:ribosome; F:structural constituent of ribosome; P:translation	-
1895	SCAZ3_05065		KH domain protein	kh domain protein	F:RNA binding	-
1896	SCAZ3_05070	rimM	16S rRNA-processing protein RimM	16s rrna processing protein	C:ribosome; P:rRNA processing; P:ribosomal small subunit biogenesis; F:ribosome binding	EC:2.1.1.31
1897	SCAZ3_05075	trmD	tRNA (guanine-N(1)-)-methyltransferase	trna (guanine-n -)-methyltransferase	C:cytoplasm; P:tRNA modification; F:tRNA (guanine-N1-)-methyltransferase activity; F:RNA binding	EC:1.8.1.9; EC:1.18.1.2
1898	SCAZ3_05080		Thioredoxin reductase	thioredoxin reductase	F:thioredoxin-disulfide reductase activity; F:FAD binding; F:ferredoxin-NADP+ reductase activity; P:oxidation reduction; F:NADP or NADPH binding
1899	SCAZ3_05085		putative regulatory protein	regulatory protein	-	EC:1.1.1.169
1900	SCAZ3_05090		2-dehydropantoate 2-reductase	2-dehydropantoate 2-reductase	C:cytoplasm; F:NADP or NADPH binding; P:pantothenate biosynthetic process; P:oxidation reduction; F:2-dehydropantoate 2-reductase activity	-
1901	SCAZ3_05095		Fructose repressor	fructose repressor	C:intracellular; F:transcription factor activity; P:regulation of transcription, DNA-dependent	EC:2.7.1.56; EC:2.7.1.144
1902	SCAZ3_05100		1-phosphofructokinase	1-phosphofructokinase	F:1-phosphofructokinase activity; P:carbohydrate metabolic process; F:tagatose-6-phosphate kinase activity	EC:2.7.1.69
1903	SCAZ3_05105		PTS system, fructose-specific IIABC component	pts fructose-specific iiabc component	C:plasma membrane; P:phosphoenolpyruvate-dependent sugar phosphotransferase system; F:sugar:hydrogen symporter activity; C:integral to membrane; F:protein-N(PI)-phosphohistidine-sugar phosphotransferase activity	EC:3.5.1.28; EC:3.2.1.17; EC:3.5.1.4
1904	SCAZ3_05110		Putative peptidoglycan hydrolase	peptidoglycan hydrolase	P:ciliary or flagellar motility; P:peptidoglycan catabolic process; F:N-acetylmuramoyl-L-alanine amidase activity; C:bacterial-type flagellum; F:motor activity; F:lysozyme activity; F:amidase activity	EC:3.5.1.28; EC:3.2.1.17; EC:3.5.1.4
1905	SCAZ3_05115		putative peptidoglycan hydrolase	peptidoglycan hydrolase	P:ciliary or flagellar motility; P:peptidoglycan catabolic process; F:N-acetylmuramoyl-L-alanine amidase activity; C:bacterial-type flagellum; F:motor activity; F:lysozyme activity; F:amidase activity
1906	SCAZ3_05120		hypothetical protein	conserved domain protein	-
1907	SCAZ3_05125		hypothetical protein	transposase	-
1908	SCAZ3_05130		hypothetical protein	family protein	-	EC:2.7.7.25; EC:2.7.7.19; EC:2.7.7.21
1909	SCAZ3_05135		tRNA CCA-pyrophosphorylase	trna cca-pyrophosphorylase	F:tRNA adenylyltransferase activity; P:tRNA 3'-terminal CCA addition; F:polynucleotide adenylyltransferase activity; F:ATP binding; F:magnesium ion binding; F:tRNA cytidylyltransferase activity; P:RNA repair; F:tRNA binding	EC:3.6.1.3
1910	SCAZ3_05140		ABC transporter ATP-binding protein uup	abc transporter atp-binding protein	F:ATPase activity; F:ATP binding; P:auxin biosynthetic process	EC:1.4.1.4
1911	SCAZ3_05145		glutamate dehydrogenase	nadp-specific glutamate dehydrogenase	P:oxidation reduction; P:cellular amino acid metabolic process; F:binding; F:glutamate dehydrogenase (NADP+) activity	EC:3.5.1.88
1912	SCAZ3_05150		peptide deformylase	peptide deformylase	P:translation; F:iron ion binding; F:peptide deformylase activity	EC:3.1.3.5
1913	SCAZ3_05155		surface-anchored 5'-nucleotidase	5 -nucleotidase	P:nucleotide catabolic process; F:5'-nucleotidase activity; C:cell surface; F:metal ion binding; F:nucleotide binding	-
1914	SCAZ3_05160		ABC transporter ATP-binding membrane protein	abc atp-binding protein	P:auxin biosynthetic process; F:ATPase activity, coupled to transmembrane movement of substances; P:transmembrane transport; F:ATP binding; C:integral to membrane	-
1915	SCAZ3_05165		ABC transporter ATP-binding membrane protein	abc atp-binding protein	P:auxin biosynthetic process; F:ATPase activity, coupled to transmembrane movement of substances; P:transmembrane transport; F:ATP binding; C:integral to membrane	EC:2.7.1.36
1916	SCAZ3_05170		mevalonate kinase	mevalonate kinase	C:cytoplasm; P:auxin biosynthetic process; P:phosphorylation; P:isoprenoid biosynthetic process; F:mevalonate kinase activity; F:ATP binding	EC:4.1.1.33
1917	SCAZ3_05175		diphosphomevalonate decarboxylase	diphosphomevalonate decarboxylase	C:cytoplasm; F:diphosphomevalonate decarboxylase activity; F:kinase activity; P:phosphorylation; P:isoprenoid biosynthetic process; F:ATP binding	EC:2.7.4.2
1918	SCAZ3_05180		phosphomevalonate kinase	phosphomevalonate kinase	F:ATP binding; P:phosphorylation; P:auxin biosynthetic process; F:phosphomevalonate kinase activity	EC:5.3.3.2
1919	SCAZ3_05185		isopentenyl pyrophosphate isomerase	isopentenyl pyrophosphate isomerase	C:cytoplasm; F:oxidoreductase activity; P:isoprenoid biosynthetic process; F:isopentenyl-diphosphate delta-isomerase activity; F:FMN binding	EC:1.1.1.88; EC:1.1.1.34
1920	SCAZ3_05190		3-hydroxy-3-methylglutaryl-coenzyme A reductase	3-hydroxy-3-methylglutaryl-coenzyme a reductase	P:oxidation reduction; F:coenzyme binding; P:coenzyme A metabolic process; F:hydroxymethylglutaryl-CoA reductase activity; F:hydroxymethylglutaryl-CoA reductase (NADPH) activity	EC:2.3.3.10
1921	SCAZ3_05195		Hydroxymethylglutaryl-CoA synthase	hydroxymethylglutaryl- synthase	F:acyltransferase activity; P:isoprenoid biosynthetic process; F:hydroxymethylglutaryl-CoA synthase activity	EC:2.1.1.45
1922	SCAZ3_05200	thyA	thymidylate synthase	thymidylate synthase	C:cytoplasm; P:dTMP biosynthetic process; F:thymidylate synthase activity	EC:1.5.1.3
1923	SCAZ3_05205		dihydrofolate reductase	dihydrofolate reductase	F:dihydrofolate reductase activity; P:nucleotide biosynthetic process; F:NADP or NADPH binding; P:oxidation reduction; P:glycine biosynthetic process
1924	SCAZ3_05210		exported protein	exported protein	-	EC:3.6.1.3
1925	SCAZ3_05215	clpX	ATP-dependent protease ATP-binding subunit ClpX	atp-dependent protease atp-binding subunit	P:auxin biosynthetic process; P:protein folding; F:peptidase activity; F:ATPase activity; F:protein dimerization activity; F:ATP binding; F:unfolded protein binding; F:zinc ion binding	-
1926	SCAZ3_05220	engB	ribosome biogenesis GTP-binding protein YsxC	ribosome biogenesis gtp-binding protein	P:cell cycle; C:intracellular; P:barrier septum formation; F:GTP binding; P:small GTPase mediated signal transduction
1927	SCAZ3_05225		hypothetical protein	membrane protein	-	-
1928	SCAZ3_05230		Probable transposase for insertion-like sequence element IS1161	transposase	P:transposition, DNA-mediated; F:transposase activity; F:DNA binding; P:DNA integration	-
1929	SCAZ3_05235		transposase	transposase	P:transposition, DNA-mediated; F:transposase activity; F:DNA binding; P:DNA integration	-
1930	SCAZ3_05240		transposase	transposase	P:transposition, DNA-mediated; F:transposase activity; F:DNA binding	-
1931	SCAZ3_05245		putative integrase	transposase	F:DNA binding; P:DNA integration	-
1932	SCAZ3_05250		putative transposase	transposase	F:DNA binding; P:DNA integration	-
1933	SCAZ3_05255		hypothetical protein	transposase	P:transposition, DNA-mediated; F:transposase activity; F:DNA binding	-
1934	SCAZ3_05260		ISSdy1, transposase OrfB	transposase	F:DNA binding; P:DNA integration	EC:2.7.4.6
1935	SCAZ3_05265	ndk	nucleoside diphosphate kinase	nucleoside diphosphate kinase	F:nucleoside diphosphate kinase activity; P:auxin biosynthetic process; F:metal ion binding; P:UTP biosynthetic process; F:ATP binding; P:GTP biosynthetic process; C:cytoplasm; P:CTP biosynthetic process	-
1936	SCAZ3_05270		GTP-binding protein LepA	gtp-binding protein	F:GTPase activity; F:GTP binding	EC:1.8.4.11; EC:1.8.4.12
1937	SCAZ3_05275		methionine sulfoxide reductase B	methionine sulfoxide reductase b	P:oxidation reduction; F:peptide-methionine-(S)-S-oxide reductase activity; F:peptide-methionine (R)-S-oxide reductase activity	-
1938	SCAZ3_05280		hypothetical protein	membrane protein	C:plasma membrane; C:integral to membrane	-
1939	SCAZ3_05285		PTS system, mannose/fructose family IIA component	pts mannose fructose family iia component	P:phosphoenolpyruvate-dependent sugar phosphotransferase system; F:transferase activity; C:integral to membrane	EC:2.7.1.69
1940	SCAZ3_05290		PTS system, IIB component	pts system sorbose subfamily iib component	F:kinase activity; P:phosphoenolpyruvate-dependent sugar phosphotransferase system; C:cytoplasm; F:protein-N(PI)-phosphohistidine-sugar phosphotransferase activity	-
1941	SCAZ3_05295		PTS system mannose/fructose family IIC subunit	pts system sorbose-specific iic component	P:phosphoenolpyruvate-dependent sugar phosphotransferase system; F:transferase activity; C:integral to membrane	EC:2.7.1.69
1942	SCAZ3_05300		Putative phospotransferase system (PTS), enzyme II component D	pts system mannose fructose sorbose family iid component	C:integral to membrane; P:phosphoenolpyruvate-dependent sugar phosphotransferase system; F:protein-N(PI)-phosphohistidine-sugar phosphotransferase activity	-
1943	SCAZ3_05305		two-component sensor kinase	two-component sensor kinase	P:two-component signal transduction system (phosphorelay); F:two-component sensor activity; F:ATP binding; P:signal transduction; C:integral to membrane	-
1944	SCAZ3_05310		Putative two-component response regulator	two-component response regulator	P:two-component signal transduction system (phosphorelay); F:sequence-specific DNA binding; C:intracellular; F:two-component response regulator activity; F:transcription factor activity; P:regulation of transcription, DNA-dependent	-
1945	SCAZ3_05315		putative periplasmic-iron-binding protein	iron -binding protein	F:transporter activity; P:transport
1946	SCAZ3_05320		hypothetical protein	fe-s-cluster oxidoreductase	-	-
1947	SCAZ3_05325		acetyltransferase	acetyltransferase	F:O-acetyltransferase activity	EC:3.1.3.18
1948	SCAZ3_05330		hypothetical protein	had tigr02254 family	P:metabolic process; F:phosphoglycolate phosphatase activity	EC:1.2.1.16
1949	SCAZ3_05335		Succinate-semialdehyde dehydrogenase (NADP+)	succinate-semialdehyde dehydrogenase	P:oxidation reduction; F:succinate-semialdehyde dehydrogenase [NAD(P)+] activity	-
1950	SCAZ3_05340		hypothetical protein	cof-like hydrolase	F:hydrolase activity	-
1951	SCAZ3_05345	uvrC	excinuclease ABC subunit C	excinuclease abc subunit c	C:cytoplasm; F:excinuclease ABC activity; P:SOS response; C:excinuclease repair complex; F:DNA binding; P:nucleotide-excision repair	EC:1.2.3.3
1952	SCAZ3_05350		Pyruvate oxidase	pyruvate oxidase	F:thiamin pyrophosphate binding; F:pyruvate oxidase activity; P:oxidation reduction; F:magnesium ion binding; F:transferase activity	EC:1.6.99.3
1953	SCAZ3_05355		NADH dehydrogenase	nitroreductase family protein	P:oxidation reduction; F:NADH dehydrogenase activity	EC:3.4.13.0
1954	SCAZ3_05360		dipeptidase PepV	dipeptidase	F:metallopeptidase activity; F:dipeptidase activity; P:proteolysis; F:zinc ion binding; F:protein binding	-
1955	SCAZ3_05365		transposase IS200 Family	transposase	P:transposition, DNA-mediated; F:transposase activity; F:DNA binding
1956	SCAZ3_05370		lipoprotein, putative	lipoprotein	-
1957	SCAZ3_05375		hypothetical protein	membrane-associated alkaline phosphatase	-
1958	SCAZ3_05380		hypothetical protein	abc transporter permease protein	-	EC:3.6.1.3
1959	SCAZ3_05385		Putative ABC transporter	abc transporter atp-binding protein	F:ATPase activity; F:ATP binding; P:auxin biosynthetic process	-
1960	SCAZ3_05390		Transcriptional regulator, GntR family protein	family transcriptional regulator	C:intracellular; F:transcription factor activity; P:regulation of transcription, DNA-dependent	EC:2.7.7.7
1961	SCAZ3_05395	dnaE	DNA polymerase III DnaE	dna polymerase iii alpha subunit	C:cytoplasm; F:DNA-directed DNA polymerase activity; P:DNA replication; F:DNA binding; F:3'-5' exonuclease activity	EC:2.7.1.11
1962	SCAZ3_05400		6-phosphofructokinase	6-phosphofructokinase	P:auxin biosynthetic process; F:metal ion binding; P:fructose 6-phosphate metabolic process; F:6-phosphofructokinase activity; C:6-phosphofructokinase complex; F:ATP binding; P:glycolysis	EC:2.7.1.40
1963	SCAZ3_05405		pyruvate kinase	pyruvate kinase	F:pyruvate kinase activity; F:potassium ion binding; F:magnesium ion binding; P:glycolysis	-
1964	SCAZ3_05410		Signal peptidase I	signal peptidase i	C:integral to membrane; P:proteolysis; F:serine-type peptidase activity	EC:2.6.1.16
1965	SCAZ3_05415		glucosamine--fructose-6-phosphate aminotransferase	glucosamine--fructose-6-phosphate aminotransferase	C:cytoplasm; F:sugar binding; P:glutamine metabolic process; P:carbohydrate biosynthetic process; F:glutamine-fructose-6-phosphate transaminase (isomerizing) activity
1966	SCAZ3_05420		hypothetical protein	alkylphosphonate utilization operon protein	-	-
1967	SCAZ3_05425		putative amino acid ABC transporter (permease protein)	amino acid abc transporter permease	P:transport; C:plasma membrane; C:integral to membrane; F:transporter activity	EC:3.6.1.3
1968	SCAZ3_05430		putative amino acid ABC transporter ATP-binding protein	amino acid abc transporter atp-binding protein	F:ATPase activity; F:ATP binding; P:auxin biosynthetic process	-
1969	SCAZ3_05435		histidine-binding protein	histidine-binding protein	P:transport; C:outer membrane-bounded periplasmic space; F:transporter activity
1970	SCAZ3_05440		cAMP factor	camp factor	-	-
1971	SCAZ3_05445		cobalt-zinc-cadmium resistance protein czcD	cation efflux family protein	C:membrane; F:cation transmembrane transporter activity; P:cation transport; P:transmembrane transport	-
1972	SCAZ3_05450		Putative amino acid symporter	na(+)-linked d-alanine glycine permease	C:membrane; P:sodium ion transport; F:sodium:amino acid symporter activity	-
1973	SCAZ3_05455		DNA helicase II	dna helicase ii	C:cytoplasm; P:DNA unwinding involved in replication; F:DNA binding; F:ATP-dependent DNA helicase activity; F:ATP binding; P:DNA repair	-
1974	SCAZ3_05460		hypothetical protein	transglycosylase associated protein	C:integral to membrane
1975	SCAZ3_05465		membrane protein	membrane protein	-
1976	SCAZ3_05470		hypothetical protein	small integral membrane protein	-
1977	SCAZ3_05475		hypothetical protein	gls24 protein	-
1978	SCAZ3_05480		hypothetical protein	like protein	-
1979	SCAZ3_05485		hypothetical protein	general stress gls24 family	-	-
1980	SCAZ3_05490		putative transcriptional regulator	transcriptional regulator	C:intracellular; C:plasma membrane; F:cation transmembrane transporter activity; F:transcription factor activity; P:potassium ion transport; F:catalytic activity; P:regulation of transcription, DNA-dependent
1981	SCAZ3_05495		hypothetical protein	---NA---	-	-
1982	SCAZ3_05500		TetR family regulatory protein	family transcriptional regulator	F:transcription factor activity; P:regulation of transcription, DNA-dependent	EC:3.6.1.3
1983	SCAZ3_05505		Putative ABC transporter	abc transporter atp-binding protein	F:ATPase activity; F:ATP binding; P:auxin biosynthetic process	-
1984	SCAZ3_05510		ABC transporter permease protein	abc transporter permease protein	C:plasma membrane; C:integral to membrane	-
1985	SCAZ3_05515		hypothetical protein	type i restriction-modification system specificity subunit	P:DNA modification; F:DNA binding
1986	SCAZ3_05520		Integral membrane protein	integral membrane protein	-
1987	SCAZ3_05525		hypothetical protein	cog4487: uncharacterized protein conserved in bacteria	-	EC:5.4.99.12; EC:4.2.1.70
1988	SCAZ3_05530	truB	tRNA pseudouridine synthase B	trna pseudouridine synthase b	F:pseudouridine synthase activity; F:RNA binding; F:pseudouridylate synthase activity; P:tRNA pseudouridine synthesis	EC:2.7.7.2; EC:2.7.1.26
1989	SCAZ3_05535		bifunctional riboflavin kinase/FMN adenylyltransferase	bifunctional riboflavin kinase fmn adenylyltransferase	F:FMN adenylyltransferase activity; P:riboflavin biosynthetic process; F:riboflavin kinase activity	-
1990	SCAZ3_05540	spxA	transcriptional regulator Spx	transcriptional regulator spx	C:cytoplasm; F:transcription regulator activity; P:regulation of transcription
1991	SCAZ3_05545		hypothetical protein	hypothetical cytosolic protein	-	EC:3.1.3.25
1992	SCAZ3_05550		myo-inositol-1(or 4)-monophosphatase	myo-inositol-1(or 4)-monophosphatase	F:inositol-1(or 4)-monophosphatase activity	EC:2.1.1.0
1993	SCAZ3_05555		16S rRNA m(5)C 967 methyltransferase	23s rrna m c methyltransferase	F:methyltransferase activity	-
1994	SCAZ3_05560		phosphate ABC transporter, extracellular phosphate-binding lipoprotein	phosphate-binding protein	F:transporter activity; P:transport	-
1995	SCAZ3_05565		putative phosphate ABC transporter	phosphate abc transporter permease protein	C:integral to membrane; F:inorganic phosphate transmembrane transporter activity; P:phosphate transport; C:plasma membrane	-
1996	SCAZ3_05570		Phosphate transport system permease protein pstA	phosphate abc transporter permease	C:integral to membrane; F:inorganic phosphate transmembrane transporter activity; P:phosphate transport; C:plasma membrane	EC:3.6.3.27
1997	SCAZ3_05575		phosphate import ATP-binding protein	phosphate transporter atp-binding protein	P:auxin biosynthetic process; P:phosphate transport; C:plasma membrane; F:inorganic phosphate transmembrane transporter activity; F:phosphate transmembrane-transporting ATPase activity; F:ATP binding	EC:3.6.3.27
1998	SCAZ3_05580		phosphate transport ATP-binding protein PstB	phosphate transporter atp-binding protein	P:auxin biosynthetic process; P:phosphate transport; C:plasma membrane; F:inorganic phosphate transmembrane transporter activity; F:phosphate transmembrane-transporting ATPase activity; F:ATP binding
1999	SCAZ3_05585		phosphate transport system protein	phosphate transport system protein	-	EC:3.4.11.0
[truncated: 222 more rows]

## Sheet: virulence.factors
locus_tag	gene	PGAAP gene product description	Blast2GO gene product description	GO terms	vir.fac.gene	vir.fac.product	organism	keyword	VFG	VFID
SCAZ3_00085		amino acid permease	amino acid permease	C:integral to membrane; P:amino acid transport; F:hydrolase activity; F:amino acid transmembrane transporter activity; P:transmembrane transport	orf48	putative amino acid permease	Salmonella enterica (serovar typhimurium) LT2	NA	VFG0480	NA
SCAZ3_00095		transposase	transposase	-	pB171ORF50	ORF50 protein of pB171	Escherichia coli 536	NA	VFG1665	NA
SCAZ3_00245		hypothetical protein	dna-entry nuclease	F:hydrolase activity; F:nucleic acid binding; F:metal ion binding	mf3	putative deoxyribonuclease	Streptococcus pyogenes SF370	Exoenzyme; Spreading factor	VFG0971	VF0252
SCAZ3_00280		hypothetical protein	atp-dependent clp protease	P:auxin biosynthetic process; F:peptidase activity; F:ATP binding; F:nucleoside-triphosphatase activity	clpE	ATP-dependent protease	Listeria monocytogenes (serovar 1/2a) EGD-e	Stress protein	VFG0080	VF0073
SCAZ3_00305		agglutinin receptor	glucan-binding protein c	P:multi-organism process; C:cell wall	prgB/asc10	aggregation substance PrgB/Asc10	Enterococcus faecalis V583	Adherence	VFG2164	VF0352
SCAZ3_00330		hypothetical protein	conjugation protein	C:membrane; P:unidirectional conjugation	cag5 (virD4)	cag pathogenicity island protein DNA transfer protein	Helicobacter pylori 26695	Secretion system; Type IV secretion system; Proinflammatory effect	VFG0284	VF0060
SCAZ3_00405		phosphoribosylaminoimidazole-succinocarboxamide synthase	phosphoribosylaminoimidazole-succinocarboxamide synthetase	P:purine nucleotide biosynthetic process; F:phosphoribosylaminoimidazolesuccinocarboxamide synthase activity; F:ATP binding	purC	purC	Mycobacterium tuberculosis H37Rv	NA	VFG1387	NA
SCAZ3_00430	purN	phosphoribosylglycinamide formyltransferase	phosphoribosylglycinamide formyltransferase	F:ligase activity; F:phosphoribosylglycinamide formyltransferase activity; P:'de novo' IMP biosynthetic process	wbkC	GDP-mannose 4 6-dehydratase / GDP-4-amino-4 6-dideoxy-D-mannose formyltransferase	Brucella melitensis 16M	Intracellular survival; Intracellular entry; Immuno-modulatory activity	VFG2230	VF0367
SCAZ3_00440		autolysin	autolysin	F:N-acetylmuramoyl-L-alanine amidase activity	cbpD	choline binding protein D	Streptococcus pneumoniae TIGR4	Adherence	VFG1355	VF0145
SCAZ3_00495		bifunctional acetaldehyde-CoA/alcohol dehydrogenase	bifunctional acetaldehyde- alcohol dehydrogenase	F:metal ion binding; F:acetaldehyde dehydrogenase (acetylating) activity; P:oxidation reduction; P:alcohol metabolic process; F:alcohol dehydrogenase (NAD) activity; P:carbon utilization	orf61	hypothetical protein	Escherichia coli 536	NA	VFG1595	NA
SCAZ3_00755		ABC transporter ATP-binding protein	abc atp-binding protein	P:auxin biosynthetic process; F:ATPase activity, coupled to transmembrane movement of substances; P:transmembrane transport; F:ATP binding; C:integral to membrane	ybtP	lipoprotein inner membrane ABC-transporter	Yersinia pestis CO92	Iron uptake; Siderophore	VFG0365	VF0136
SCAZ3_00760		ABC transporter ATP-binding protein	abc atp-binding protein	P:auxin biosynthetic process; F:ATPase activity, coupled to transmembrane movement of substances; P:transmembrane transport; F:ATP binding; C:integral to membrane	hlyB	HlyB protein	Escherichia coli 536	NA	VFG1557	NA
SCAZ3_00780		ABC transporter	abc transporter atp-binding protein	F:ATPase activity; F:ATP binding; P:auxin biosynthetic process	sitB	Salmonella iron transporter: fur regulated	Salmonella enterica (serovar typhimurium) LT2	NA	VFG0526	NA
SCAZ3_00785		high-affinity zinc uptake system membrane protein znuB	high-affinity zinc uptake system membrane protein	F:ATPase activity, coupled to transmembrane movement of substances; P:transport; F:ATP binding; C:integral to membrane	sitD	Salmonella iron transporter: fur regulated	Salmonella enterica (serovar typhimurium) LT2	NA	VFG0528	NA
SCAZ3_00795		Integrase	site-specific phage integrase family	F:DNA binding; P:DNA integration; P:DNA recombination	int	integrase of Shigella flexneri bacteriophage X	Escherichia coli 536	NA	VFG1624	NA
SCAZ3_00930		putative ABC transporter subunit ComYA	competence protein	P:auxin biosynthetic process; C:intracellular; P:transport; F:ATP binding; F:nucleoside-triphosphatase activity	gspE	putative type II secretion protein	Shigella dysenteriae Sd197	Secretion system; Type II secretion system	VFG2048	VF0333
SCAZ3_00975		DNA-binding protein	dna-binding protein	F:sequence-specific DNA binding	cylR2	transcriptional regulator Cro/CI family	Enterococcus faecalis V583	Toxin; Hemolysin/bacteriocin; Biofilm formation	VFG2168	VF0356
SCAZ3_00985		pyrroline-5-carboxylate reductase	pyrroline-5-carboxylate reductase	F:binding; F:pyrroline-5-carboxylate reductase activity; P:oxidation reduction; P:proline biosynthetic process	proC	proC	Mycobacterium tuberculosis H37Rv	NA	VFG1384	NA
SCAZ3_01015		single-stranded DNA-binding protein	single-stranded dna-binding protein	P:DNA repair; F:single-stranded DNA binding; P:DNA replication	ssb	ssDNA-binding protein controls activity of RecBCD nuclease	Salmonella enterica (serovar typhimurium) LT2	NA	VFG0576	NA
SCAZ3_01040		AraC family transcriptional regulator	transcriptional family	F:sequence-specific DNA binding; C:intracellular; F:transcription factor activity; P:regulation of transcription, DNA-dependent	chpD	probable transcriptional regulator	Pseudomonas aeruginosa PAO1	Adherence; Twitching motility	VFG1234	VF0082
SCAZ3_01135		V-type ATP synthase subunit A	v-type atp synthase subunit a	P:plasma membrane ATP synthesis coupled proton transport; P:auxin biosynthetic process; F:hydrogen ion transporting ATP synthase activity, rotational mechanism; F:ATP binding; F:proton-transporting ATPase activity, rotational mechanism; C:proton-transporting two-sector ATPase complex, catalytic domain	yscN	putative Yops secretion ATP synthase	Yersinia pestis CO92	Secretion system; Type III secretion system	VFG0390	VF0140
SCAZ3_01140		V-type ATP synthase subunit B	v-type atp subunit b	P:plasma membrane ATP synthesis coupled proton transport; F:hydrogen ion transporting ATP synthase activity, rotational mechanism; F:ATP binding; F:proton-transporting ATPase activity, rotational mechanism; C:proton-transporting two-sector ATPase complex, catalytic domain	pscN	ATP synthase in type III secretion system	Pseudomonas aeruginosa PAO1	Secretion system; Type III secretion system	VFG0192	VF0083
SCAZ3_01185		putative pyruvate formate-lyase activating enzyme	pyruvate formate-lyase activating enzyme	P:oxidation reduction; F:4 iron, 4 sulfur cluster binding; F:lyase activity; P:oxygen and reactive oxygen species metabolic process; F:[formate-C-acetyltransferase]-activating enzyme activity	orf57	hypothetical protein	Escherichia coli 536	NA	VFG1591	NA
SCAZ3_01215		formate acetyltransferase	formate acetyltransferase	P:glucose metabolic process; C:cytoplasm; F:formate C-acetyltransferase activity; F:lyase activity	orf58	hypothetical protein	Escherichia coli 536	NA	VFG1592	NA
SCAZ3_01270		hypothetical protein	sensor protein	P:two-component signal transduction system (phosphorelay); F:two-component sensor activity; P:peptidyl-histidine phosphorylation; P:response to stress; F:ATP binding; P:signal transduction; C:membrane; F:ion channel activity	ssrA	Secretion system regulator:Sensor component	Salmonella enterica (serovar typhimurium) LT2	NA	VFG0493	NA
SCAZ3_01275		KDP operon transcriptional regulatory protein KdpE	kdp operon transcriptional regulatory protein	P:two-component signal transduction system (phosphorelay); F:DNA binding; F:two-component response regulator activity; F:ion channel activity; P:regulation of transcription, DNA-dependent	mprA	hypothetical protein Rv0981	Mycobacterium tuberculosis H37Rv	Regulation; Two-component system	VFG1390	VF0298
SCAZ3_01290		potassium-transporting ATPase subunit B	potassium-transporting atpase subunit b	P:auxin biosynthetic process; C:integral to membrane; F:potassium-transporting ATPase activity; P:potassium ion transport; P:ATP biosynthetic process; F:ATP binding; F:magnesium ion binding; C:plasma membrane	mgtB	Mg<up>2+</up> transport protein	Salmonella enterica (serovar typhimurium) LT2	Magnesium uptake	VFG0574	VF0106
SCAZ3_01330		transcriptional regulator	transcriptional family	F:sequence-specific DNA binding; C:intracellular; F:transcription factor activity; P:regulation of transcription, DNA-dependent	YPO0260	putative AraC-family regulatory protein	Yersinia pestis CO92	NA	VFG1751	NA
SCAZ3_01365		galactose operon repressor GalR	galactose operon repressor	C:intracellular; F:transcription factor activity; P:regulation of transcription, DNA-dependent	EF0954	sugar-binding transcriptional regulator LacI family	Enterococcus faecalis V583	Biofilm formation	VFG2197	VF0362
SCAZ3_01380		UDP-glucose 4-epimerase	udp-glucose 4-epimerase	F:coenzyme binding; F:UDP-glucose 4-epimerase activity; P:galactose metabolic process	galE	UDP-glucose 4-epimerase	Yersinia enterocolitica 8081	NA	VFG2361	NA
SCAZ3_01405		para-aminobenzoate synthetase component I/4-amino-4-deoxychorismate lyase	para-aminobenzoate synthetase component i 4-amino-4-deoxychorismate lyase	F:4-amino-4-deoxychorismate lyase activity; P:folic acid and derivative biosynthetic process; F:4-amino-4-deoxychorismate synthase activity	ybtS	putative salicylate synthetase	Yersinia pestis CO92	Iron uptake; Siderophore	VFG0368	VF0136
SCAZ3_01435		LacI family regulatory protein	family regulatory protein	C:intracellular; F:transcription factor activity; P:regulation of transcription, DNA-dependent	EF0954	sugar-binding transcriptional regulator LacI family	Enterococcus faecalis V583	Biofilm formation	VFG2197	VF0362
SCAZ3_01465		protective antigen SpaZ	antiphagocytic cell surface-anchored fibrinogen-and fc-binding protein	C:membrane	emm18	M18 protein precursor	Streptococcus pyogenes (serotype M18) MGAS8232	Antiphagocytosis; Adherence; Cellular invasion	VFG0955	VF0242
SCAZ3_01470		(p)ppGpp synthetase	gtp pyrophosphokinase	F:guanosine-3',5'-bis(diphosphate) 3'-diphosphatase activity; F:GTP diphosphokinase activity; F:GTP binding; F:kinase activity; F:amino acid binding; F:ATP binding; P:guanosine tetraphosphate metabolic process	relA	relA	Mycobacterium tuberculosis H37Rv	Regulation	VFG1826	VF0287
SCAZ3_01485		multiple sugar-binding transport ATP-binding protein	sugar abc atp-binding protein	P:auxin biosynthetic process; F:ATPase activity; F:ATP binding; P:carbohydrate transport; C:ATP-binding cassette (ABC) transporter complex; F:hydrolase activity, acting on acid anhydrides, catalyzing transmembrane movement of substances	fbpC	iron(III) ABC transporter ATP-binding protein	Neisseria meningitidis MC58 (serogroup B)	Iron uptake; ABC transporter	VFG1206	VF0272
SCAZ3_01590		ABC transporter, ATP-binding protein	abc atp-binding protein	P:biological regulation; P:cellular biosynthetic process; F:nucleoside-triphosphatase activity; F:nucleotide binding	aatC	AatC ATB binding protein of ABC transporter	Escherichia coli 042	Adherence	VFG0869	VF0215
SCAZ3_01685		Transcriptional regulator, Cro/CI family protein	cro ci family transcriptional regulator	F:sequence-specific DNA binding	cylR2	transcriptional regulator Cro/CI family	Enterococcus faecalis V583	Toxin; Hemolysin/bacteriocin; Biofilm formation	VFG2168	VF0356
SCAZ3_01740		type I restriction-modification system M protein	type i restriction-modification system methyltransferase subunit	P:DNA methylation; F:site-specific DNA-methyltransferase (adenine-specific) activity; F:DNA binding; F:N-methyltransferase activity	hsdM	DNA methylase HsdM putative	Vibrio cholerae N16961	NA	VFG1102	NA
SCAZ3_01755		type I restriction-modification system R protein	type i site-specific family	F:ATP binding; P:DNA restriction-modification system; F:Type I site-specific deoxyribonuclease activity; F:transcription factor activity; P:regulation of transcription, DNA-dependent	hsdR	type I restriction enzyme HsdR putative	Vibrio cholerae N16961	NA	VFG1098	NA
SCAZ3_01880		two-component sensor histidine kinase	sensor protein lyts	P:two-component signal transduction system (phosphorelay); F:two-component sensor activity; P:peptidyl-histidine phosphorylation; F:ATP binding; P:signal transduction; C:integral to membrane; P:cellular cell wall organization	algZ	sigma factor AlgU	Pseudomonas aeruginosa PAO1	Antiphagocytosis; Serum resistance	VFG0120	VF0091
SCAZ3_01885		response regulator	response regulator receiver domain protein	P:two-component signal transduction system (phosphorelay); F:two-component response regulator activity; P:regulation of transcription, DNA-dependent	algR	alginate biosynthesis regulatory protein AlgR	Pseudomonas aeruginosa PAO1	Antiphagocytosis; Serum resistance	VFG0119	VF0091
SCAZ3_01940		Amino acid ABC transporter, ATP-binding protein	amino acid transport atp-binding protein	F:ATPase activity; F:ATP binding; P:auxin biosynthetic process	hitC	iron(III) ABC transporter ATP-binding protein	Haemophilus influenzae Rd	Iron uptake; ABC transporter	VFG0344	VF0268
SCAZ3_01965		Iron-sulfur cluster assembly ATPase protein SufC	abc transporter atp-binding protein	P:auxin biosynthetic process; F:ATPase activity; C:plasma membrane; P:transport; F:ATP binding	fbpC	iron(III) ABC transporter ATP-binding protein	Neisseria meningitidis MC58 (serogroup B)	Iron uptake; ABC transporter	VFG1206	VF0272
SCAZ3_02020		putative oligopeptide transporter ATP-binding protein	oligopeptide transport atp-binding protein	P:auxin biosynthetic process; F:peptide transporter activity; P:peptide transport; F:ATPase activity; F:ATP binding	fbpC	iron(III) ABC transporter ATP-binding protein	Neisseria meningitidis MC58 (serogroup B)	Iron uptake; ABC transporter	VFG1206	VF0272
SCAZ3_02025		Oligopeptide transport ATP-binding protein oppF	oligopeptide abc atp-binding protein	P:auxin biosynthetic process; F:ferric-transporting ATPase activity; P:peptide transport; C:plasma membrane; F:ATP binding; P:protein transport	hitC	iron(III) ABC transporter ATP-binding protein	Haemophilus influenzae Rd	Iron uptake; ABC transporter	VFG0344	VF0268
SCAZ3_02135		ABC transporter ATP-binding protein	abc transporter atp-binding protein	P:auxin biosynthetic process; P:methionine transport; C:plasma membrane; F:ATP binding; F:amino acid-transporting ATPase activity	fbpC	iron(III) ABC transporter ATP-binding protein	Neisseria meningitidis MC58 (serogroup B)	Iron uptake; ABC transporter	VFG1206	VF0272
SCAZ3_02185		response regulator protein	response regulator	P:two-component signal transduction system (phosphorelay); F:DNA binding; C:intracellular; F:two-component response regulator activity; P:regulation of transcription, DNA-dependent	mprA	hypothetical protein Rv0981	Mycobacterium tuberculosis H37Rv	Regulation; Two-component system	VFG1390	VF0298
SCAZ3_02190		transmembrane histidine kinase CsrS	transmembrane histidine kinase	P:two-component signal transduction system (phosphorelay); F:two-component sensor activity; P:peptidyl-histidine phosphorylation; F:ATP binding; P:signal transduction; C:integral to membrane	basS	sensory kinase in two-component regulatory system with BasR	Salmonella enterica (serovar typhimurium) LT2	NA	VFG0472	NA
SCAZ3_02215		SWF/SNF family helicase	swf snf family helicase	P:auxin biosynthetic process; F:helicase activity; F:DNA binding; F:ATP binding; F:zinc ion binding	VC1760	helicase putative	Vibrio cholerae N16961	NA	VFG1093	NA
SCAZ3_02380		Pyruvate formate-lyase activating enzyme	pyruvate formate-lyase activating enzyme	P:oxidation reduction; F:4 iron, 4 sulfur cluster binding; F:lyase activity; P:oxygen and reactive oxygen species metabolic process; F:[formate-C-acetyltransferase]-activating enzyme activity	orf57	hypothetical protein	Escherichia coli 536	NA	VFG1591	NA
SCAZ3_02395		putative ferrichrome ABC transporter (permease)	ferrichrome transport system permease protein	P:transport; C:plasma membrane; C:integral to membrane; F:transporter activity	chuU	Putative permease of iron compound ABC transport system	Escherichia coli CFT073	Iron uptake; Heme uptake	VFG0922	VF0227
SCAZ3_02400		Ferrichrome transport system permease protein fhuB	ferrichrome transport permease	P:transport; C:plasma membrane; C:integral to membrane; F:transporter activity	fecC	FecC	Shigella flexneri (serotype 2a) YSH6000	NA	VFG1044	NA
SCAZ3_02405		ferrichrome ABC transporter (ferrichrome-binding protein)	ferrichrome-binding protein	F:iron ion transmembrane transporter activity; P:high-affinity iron ion transport	fepB	Ferrienterobactin-binding periplasmic protein precursor	Escherichia coli CFT073	Iron uptake; Siderophore	VFG0924	VF0228
SCAZ3_02410		ferrichrome transport ATP-binding protein	ferrichrome transport atp-binding protein	F:ATPase activity; F:ATP binding; P:auxin biosynthetic process	fepC	Ferric enterobactin transport ATP-binding protein fepC	Escherichia coli CFT073	Iron uptake; Siderophore	VFG0925	VF0228
SCAZ3_02430	clpP	ATP-dependent Clp protease proteolytic subunit	atp-dependent clp protease proteolytic subunit	C:cytoplasm; F:ATP binding; P:proteolysis; F:serine-type endopeptidase activity	clpP	ATP-dependent Clp protease proteolytic subunit	Listeria monocytogenes (serovar 1/2a) EGD-e	Stress protein	VFG0077	VF0074
SCAZ3_02525		sugar-binding transcriptional regulator LacI	family sugar-binding transcriptional regulator	C:intracellular; F:transcription factor activity; P:regulation of transcription, DNA-dependent	EF0954	sugar-binding transcriptional regulator LacI family	Enterococcus faecalis V583	Biofilm formation	VFG2197	VF0362
SCAZ3_02560		L-lactate oxidase	l-lactate oxidase	F:FMN binding; P:oxidation reduction; F:lactate 2-monooxygenase activity	ORF21	putative FMN-dependent dehydrogenase	Escherichia coli 536	NA	VFG1472	NA
SCAZ3_02565		putative cell envelope proteinase	cell envelope proteinase a	C:membrane; C:cell surface; C:cell wall; P:proteolysis; F:serine-type endopeptidase activity; C:viral envelope	scpA	C5a peptidase precursor	Streptococcus pyogenes SF370	Complement protease	VFG0974	VF0245
SCAZ3_02625	fabG	3-ketoacyl-(acyl-carrier-protein) reductase	3-ketoacyl-(acyl-carrier-protein) reductase	P:fatty acid biosynthetic process; F:NAD or NADH binding; F:3-oxoacyl-[acyl-carrier-protein] reductase activity; P:oxidation reduction	entA	2 3-dihydro-2 3-dihydroxybenzoate dehydrogenase	Escherichia coli CFT073	Iron uptake; Siderophore	VFG0934	VF0228
SCAZ3_02640		NAD-dependent oxidoreductase	nad-dependent oxidoreductase	F:oxidoreductase activity; P:oxidation reduction; F:binding	wbpB	lipopolysaccharide biosynthesis protein (wbpB)	Helicobacter pylori 26695	Endotoxin; Low toxicity; Adherence	VFG0319	VF0056
SCAZ3_02655		UDP-N-acetylglucosamine pyrophosphorylase	bifunctional n-acetylglucosamine-1-phosphate uridyltransferase glucosamine-1-phosphate acetyltransferase	P:lipopolysaccharide biosynthetic process; F:glucosamine-1-phosphate N-acetyltransferase activity; P:regulation of cell shape; P:cellular cell wall organization; P:peptidoglycan biosynthetic process; F:magnesium ion binding; F:UDP-N-acetylglucosamine diphosphorylase activity; C:cytoplasm	Cj1423c	putative sugar-phosphate nucleotidyltransferase	Campylobacter jejuni NCTC 11168	Adherence; Phase variation	VFG1951	VF0323
SCAZ3_02675		iron-dependent repressor	iron-dependent repressor	F:iron ion binding; F:transcription factor activity; P:regulation of transcription, DNA-dependent	ideR	ideR	Mycobacterium tuberculosis H37Rv	Regulation	VFG1406	VF0300
SCAZ3_02680		manganese-binding protein	manganese-binding protein	F:metal ion binding; P:iron ion transport; P:cell adhesion; P:zinc ion transport; P:copper ion transport; C:plasma membrane	psaA	manganese ABC transporter manganese-binding adhesion liprotein	Streptococcus pneumoniae TIGR4	Manganese uptake; ABC transporter	VFG1359	VF0151
SCAZ3_02685		manganese transport system ATP-binding protein	manganese transport system atp-binding protein	F:ATPase activity; F:ATP binding; P:auxin biosynthetic process	sitB	Salmonella iron transporter: fur regulated	Salmonella enterica (serovar typhimurium) LT2	NA	VFG0526	NA
SCAZ3_02690		metal cation ABC transporter membrane protein	manganese transport system membrane protein	F:ATPase activity, coupled to transmembrane movement of substances; P:transport; F:ATP binding; C:integral to membrane	sitC	Salmonella iron transporter: fur regulated	Salmonella enterica (serovar typhimurium) LT2	NA	VFG0527	NA
SCAZ3_02700		cell division protein	cell division protein	P:auxin biosynthetic process; P:chromosome segregation; F:DNA binding; C:plasma membrane; P:cell cycle; F:ATP binding; C:integral to membrane; F:nucleoside-triphosphatase activity; P:cell division	essC	hypothetical protein	Staphylococcus aureus MW2	Secretion system; Type VII secretion system	VFG2409	VF0403
SCAZ3_02835		ABC transporter, ATP binding protein	abc atp binding protein	F:ATPase activity; F:ATP binding; P:auxin biosynthetic process	sitB	Salmonella iron transporter: fur regulated	Salmonella enterica (serovar typhimurium) LT2	NA	VFG0526	NA
SCAZ3_02850		Putative multi-drug resistance efflux pump	multi-drug resistance efflux pump	P:tetracycline transport; P:transmembrane transport; C:integral to membrane; P:response to antibiotic; F:tetracycline:hydrogen antiporter activity	tetA(B)	tetracycline resistance protein TetA(B)	Shigella flexneri (serotype 2a) YSH6000	NA	VFG1036	NA
SCAZ3_02880		bactoprenol glucosyl transferase	sugar transferase	F:transferase activity, transferring glycosyl groups	gtrB	bactoprenol glucosyl transferase	Shigella flexneri (serotype 2a) 301	Endotoxin	VFG0670	VF0124
SCAZ3_02900		Catabolite control protein A	catabolite control protein a	C:intracellular; F:transcription factor activity; P:regulation of transcription, DNA-dependent	EF0954	sugar-binding transcriptional regulator LacI family	Enterococcus faecalis V583	Biofilm formation	VFG2197	VF0362
SCAZ3_02910		Putative sugar transferase	glycosyltransferase	F:transferase activity, transferring glycosyl groups; P:biosynthetic process	waaG	B-band O-antigen polymerase	Pseudomonas aeruginosa PAO1	Adherence; Endotoxin	VFG0139	VF0085
SCAZ3_02915		1,2-diacylglycerol 3-glucosyltransferase	-diacylglycerol 3-glucosyltransferase	F:1,2-diacylglycerol 3-glucosyltransferase activity; P:biosynthetic process	bplH	putative glycosyl transferase	Bordetella pertussis Tohama I	Endotoxin	VFG0031	VF0033
SCAZ3_02925		putative ABC transporter ATP-binding protein	abc transporter atp-binding protein	P:auxin biosynthetic process; F:ATP binding; F:teichoic-acid-transporting ATPase activity	wzt	O-antigen export system ATP-binding protein	Brucella melitensis 16M	Intracellular survival; Intracellular entry; Immuno-modulatory activity	VFG2228	VF0367
SCAZ3_02990		Two-component response regulator	two-component response regulator	P:two-component signal transduction system (phosphorelay); F:DNA binding; F:two-component response regulator activity; P:regulation of transcription, DNA-dependent	orf29	hypothetical protein	Escherichia coli 536	NA	VFG1563	NA
SCAZ3_02995		sensor histidine kinase	two-component sensor histidine kinase	P:two-component signal transduction system (phosphorelay); P:peptidyl-histidine phosphorylation; P:regulation of transcription, DNA-dependent; F:ATP binding; P:signal transduction; F:two-component sensor activity; C:membrane	letS	sensory box histidine kinase/response regulator	Legionella pneumophila Philadelphia 1	Regulation; Two-component system	VFG1888	VF0262
SCAZ3_03015		serine protease	reticulocyte binding protein	C:membrane; C:cell wall; P:proteolysis; F:serine-type endopeptidase activity	scpA	C5a peptidase precursor	Streptococcus pyogenes SF370	Complement protease	VFG0974	VF0245
SCAZ3_03045		serine threonine rich antigen	serine-rich platelet-type	F:calcium ion binding; C:membrane; C:cell wall; C:cell surface; C:extracellular region; P:pathogenesis	bca	C protein alpha-antigen	Streptococcus agalactiae A909	Invasion; Phase variation	VFG1331	VF0276
SCAZ3_03050		hypothetical protein	transposase orf_c	-	c3563	Unknown protein encoded by ISEc8 within prophage	Escherichia coli CFT073	NA	VFG1700	NA
SCAZ3_03060		IS66 family Orf2	transposase	-	pB171ORF50	ORF50 protein of pB171	Escherichia coli 536	NA	VFG1665	NA
SCAZ3_03175		prophage LambdaSa04, methyltransferase C-5	dna-cytosine methyltransferase	P:DNA methylation; F:DNA binding; F:methyltransferase activity	ORF3	putative DNA methylase	Escherichia coli 536	NA	VFG1454	NA
SCAZ3_03220		prophage LambdaSa04, ClpP endopeptidase	atp-dependent clp proteolytic subunit	F:serine-type endopeptidase activity; P:proteolysis	clpP	ATP-dependent Clp protease proteolytic subunit	Listeria monocytogenes (serovar 1/2a) EGD-e	Stress protein	VFG0077	VF0074
SCAZ3_03325		Signal recognition particle receptor protein FtsY alpha subunit	cell division protein	F:receptor activity; F:GTP binding; F:protein binding; P:SRP-dependent cotranslational protein targeting to membrane; F:nucleoside-triphosphatase activity; P:cell division	flhF	flagellar biosynthesis protein	Campylobacter jejuni NCTC 11168	Motility; Chemotaxis; Invasion; Phase variation	VFG1895	VF0114
SCAZ3_03395		transposase	transposase	F:catalytic activity	s0055	putative IS110 transposase	Escherichia coli 536	NA	VFG1494	NA
SCAZ3_03455		transposase	transposase	F:DNA binding; P:transposition; P:DNA integration; P:DNA recombination	insF	transposase of insertion element IS3	Escherichia coli 536	NA	VFG1631	NA
SCAZ3_03465	lysS	lysyl-tRNA synthetase	lysyl-trna synthetase	C:cytoplasm; P:auxin biosynthetic process; F:nucleic acid binding; F:lysine-tRNA ligase activity; P:lysyl-tRNA aminoacylation; F:ATP binding; F:magnesium ion binding	orf45	putative lysil-tRNA synthetase LysU	Escherichia coli 536	NA	VFG1668	NA
SCAZ3_03510		site-specific recombinase	site-specific recombinase	P:DNA recombination; F:recombinase activity; F:DNA binding	tnpR	resolvase TnpR	Shigella flexneri (serotype 2a) YSH6000	NA	VFG1030	NA
SCAZ3_03785		collagen-like repeat phage protein	hyaluronoglucosaminidase	P:capsule polysaccharide biosynthetic process; F:hyalurononglucosaminidase activity	hylP2	hyaluronidase - phage associated	Streptococcus pyogenes SF370	Exoenzyme; Spreading factor	VFG0966	VF0246
SCAZ3_03855		RNA polymerase ECF-type sigma factor	rna polymerase sigma factor protein	F:DNA-directed RNA polymerase activity; F:transcription factor activity; P:transcription initiation; F:sigma factor activity; P:regulation of transcription, DNA-dependent	sigE	sigE	Mycobacterium tuberculosis H37Rv	Regulation; Sigma factor	VFG1392	VF0295
SCAZ3_03930		Calcium-transporting ATPase	calcium-transporting atpase	F:calcium-transporting ATPase activity; P:auxin biosynthetic process; C:integral to membrane; P:ATP biosynthetic process; F:ATP binding; P:cation transport	mgtB	Mg<up>2+</up> transport protein	Salmonella enterica (serovar typhimurium) LT2	Magnesium uptake	VFG0574	VF0106
SCAZ3_03975		gluconate 5-dehydrogenase	gluconate 5-dehydrogenase	P:oxidation reduction; F:gluconate 5-dehydrogenase activity; F:binding; F:2-deoxy-D-gluconate 3-dehydrogenase activity	entA	2 3-dihydro-2 3-dihydroxybenzoate dehydrogenase	Escherichia coli CFT073	Iron uptake; Siderophore	VFG0934	VF0228
SCAZ3_04040		Cell division transporter, ATP-binding protein ftsE	cell division atp-binding protein	F:ATPase activity; F:ATP binding; P:auxin biosynthetic process; P:cell division	hitC	iron(III) ABC transporter ATP-binding protein	Haemophilus influenzae Rd	Iron uptake; ABC transporter	VFG0344	VF0268
SCAZ3_04060		aspartate aminotransferase	aspartate aminotransferase	F:pyridoxal phosphate binding; F:1-aminocyclopropane-1-carboxylate synthase activity; P:biosynthetic process; F:L-aspartate:2-oxoglutarate aminotransferase activity	orf70	hypothetical protein	Escherichia coli 536	NA	VFG1604	NA
SCAZ3_04100		dipeptidase	dipeptidase	F:dipeptidase activity; P:proteolysis	pipD	Pathogenicity island encoded protein: SPI3	Salmonella enterica (serovar typhimurium) LT2	NA	VFG0594	NA
SCAZ3_04105		high-affinity zinc uptake system protein ZnuA precursor	adhesion protein	F:metal ion binding; P:cell adhesion; P:zinc ion transport	lmb	laminin-binding surface protein	Streptococcus agalactiae 2603V/R	Adherence	VFG1330	VF0275
SCAZ3_04240		transposase	transposase	F:DNA binding; P:DNA integration	VC1789	transposase OrfAB subunit B	Vibrio cholerae N16961	NA	VFG1122	NA
SCAZ3_04280		Streptolysin S export ATP-binding protein (SagG)	abc atp-binding protein	F:ATPase activity; F:ATP binding; P:auxin biosynthetic process	fbpC	iron(III) ABC transporter ATP-binding protein	Neisseria meningitidis MC58 (serogroup B)	Iron uptake; ABC transporter	VFG1206	VF0272
SCAZ3_04365		F0F1 ATP synthase subunit alpha	f0f1 atp synthase subunit alpha	C:proton-transporting ATP synthase complex, catalytic core F(1); P:plasma membrane ATP synthesis coupled proton transport; P:auxin biosynthetic process; F:hydrogen ion transporting ATP synthase activity, rotational mechanism; F:ATP binding; F:proton-transporting ATPase activity, rotational mechanism; C:plasma membrane	yscN	putative Yops secretion ATP synthase	Yersinia pestis CO92	Secretion system; Type III secretion system	VFG0390	VF0140
SCAZ3_04375		F0F1 ATP synthase subunit beta	f0f1 atp synthase subunit beta	C:proton-transporting ATP synthase complex, catalytic core F(1); P:plasma membrane ATP synthesis coupled proton transport; P:auxin biosynthetic process; F:hydrogen-exporting ATPase activity, phosphorylative mechanism; F:hydrogen ion transporting ATP synthase activity, rotational mechanism; F:ATP binding; F:proton-transporting ATPase activity, rotational mechanism; C:plasma membrane	yscN	putative Yops secretion ATP synthase	Yersinia pestis CO92	Secretion system; Type III secretion system	VFG0390	VF0140
SCAZ3_04405		DNA-entry nuclease	dna-entry nuclease	F:endonuclease activity; F:nucleic acid binding; F:metal ion binding	mf3	putative deoxyribonuclease	Streptococcus pyogenes SF370	Exoenzyme; Spreading factor	VFG0971	VF0252
SCAZ3_04475		transaminase	aminotransferase	F:pyridoxal phosphate binding; F:1-aminocyclopropane-1-carboxylate synthase activity; P:biosynthetic process; F:L-aspartate:2-oxoglutarate aminotransferase activity	Cj1436c	putative aminotransferase	Campylobacter jejuni NCTC 11168	Adherence; Phase variation	VFG1964	VF0323
SCAZ3_04600		hypothetical protein	dna-entry nuclease	F:hydrolase activity; F:nucleic acid binding; F:metal ion binding	mf3	putative deoxyribonuclease	Streptococcus pyogenes SF370	Exoenzyme; Spreading factor	VFG0971	VF0252
SCAZ3_04635		hypothetical protein	atp-dependent clp protease	P:auxin biosynthetic process; F:peptidase activity; F:ATP binding; F:nucleoside-triphosphatase activity	clpE	ATP-dependent protease	Listeria monocytogenes (serovar 1/2a) EGD-e	Stress protein	VFG0080	VF0073
SCAZ3_04665		hypothetical protein	cell wall surface anchor family protein	C:cell surface; C:cell wall	EF0149	aggregation substance putative	Enterococcus faecalis V583	Adherence	VFG2171	VF0352
SCAZ3_04705		DNA-cytosine methyltransferase	dna-cytosine methyltransferase	F:transferase activity	ORF3	putative DNA methylase	Escherichia coli 536	NA	VFG1454	NA
SCAZ3_04780		RNA polymerase sigma factor RpoD	rna polymerase sigma factor	F:transcription factor activity; P:transcription initiation; F:sigma factor activity; P:regulation of transcription, DNA-dependent	sigA	sigA	Mycobacterium tuberculosis H37Rv	Regulation; Sigma factor	VFG1405	VF0257
SCAZ3_04800		alpha-L-Rha alpha-1,3-L-rhamnosyltransferase	alpha-l-rha alpha- -l-rhamnosyltransferase	F:transferase activity, transferring glycosyl groups	cpsO	glycosyl transferase CpsO(V)	Streptococcus agalactiae 2603V/R	Antiphagocytosis; Serum resistance	VFG1342	VF0274
SCAZ3_04805		polysaccharide ABC exporter membrane-spanning protein	polysaccharide abc exporter membrane-spanning protein	F:ATPase activity, coupled to transmembrane movement of substances; P:transport; F:ATP binding; C:membrane	wzm	O-antigen export system permease protein	Brucella melitensis 16M	Intracellular survival; Intracellular entry; Immuno-modulatory activity	VFG2227	VF0367
SCAZ3_04810		putative polysaccharide ABC transporter	abc atp-binding protein	F:ATPase activity; F:ATP binding; P:auxin biosynthetic process	wzt	O-antigen export system ATP-binding protein	Brucella melitensis 16M	Intracellular survival; Intracellular entry; Immuno-modulatory activity	VFG2228	VF0367
SCAZ3_04840		glycosyl transferase	glycosyl transferase	F:transferase activity, transferring glycosyl groups	icaA	intercellular adhesion protein A	Staphylococcus aureus MW2	Adherence	VFG1285	VF0014
SCAZ3_04855		UDP-glucose 4-epimerase	udp-glucose 4-epimerase	F:coenzyme binding; F:UDP-glucose 4-epimerase activity; P:galactose metabolic process	galE	UDP-glucose 4-epimerase	Yersinia enterocolitica 8081	NA	VFG2361	NA
SCAZ3_04970		capsule biosynthesis protein	capsule biosynthesis protein	-	capA	CapA	Bacillus anthracis	Antiphagocytosis	VFG0680	VF0141
SCAZ3_04990		LysR family transcriptional regulator	family transcriptional regulator	F:transcription factor activity; P:regulation of transcription, DNA-dependent	orf7	putative transcriptional regulator	Shigella flexneri (serotype 2a) YSH6000	NA	VFG1023	NA
SCAZ3_04995		Lipoprotein signal peptidase	lipoprotein signal peptidase	C:integral to membrane; P:proteolysis; F:aspartic-type endopeptidase activity; C:plasma membrane	lspA	signal peptidase II	Listeria monocytogenes (serovar 1/2a) EGD-e	Peptidase	VFG2161	VF0351
SCAZ3_05040		ABC transporter ATP-binding protein	abc transporter atp-binding protein	F:ATPase activity; F:ATP binding; P:auxin biosynthetic process	aatC	AatC ATB binding protein of ABC transporter	Escherichia coli 042	Adherence	VFG0869	VF0215
SCAZ3_05100		1-phosphofructokinase	1-phosphofructokinase	F:1-phosphofructokinase activity; P:carbohydrate metabolic process; F:tagatose-6-phosphate kinase activity	orf408	putative regulatory protein deoR family	Salmonella enterica (serovar typhimurium) LT2	NA	VFG0483	NA
SCAZ3_05110		Putative peptidoglycan hydrolase	peptidoglycan hydrolase	P:ciliary or flagellar motility; P:peptidoglycan catabolic process; F:N-acetylmuramoyl-L-alanine amidase activity; C:bacterial-type flagellum; F:motor activity; F:lysozyme activity; F:amidase activity	aut	autolysin	Listeria monocytogenes (serovar 1/2a) EGD-e	Invasion	VFG2159	VF0348
SCAZ3_05115		putative peptidoglycan hydrolase	peptidoglycan hydrolase	P:ciliary or flagellar motility; P:peptidoglycan catabolic process; F:N-acetylmuramoyl-L-alanine amidase activity; C:bacterial-type flagellum; F:motor activity; F:lysozyme activity; F:amidase activity	aut	autolysin	Listeria monocytogenes (serovar 1/2a) EGD-e	Invasion	VFG2159	VF0348
SCAZ3_05140		ABC transporter ATP-binding protein uup	abc transporter atp-binding protein	F:ATPase activity; F:ATP binding; P:auxin biosynthetic process	aatC	AatC ATB binding protein of ABC transporter	Escherichia coli 042	Adherence	VFG0869	VF0215
SCAZ3_05160		ABC transporter ATP-binding membrane protein	abc atp-binding protein	P:auxin biosynthetic process; F:ATPase activity, coupled to transmembrane movement of substances; P:transmembrane transport; F:ATP binding; C:integral to membrane	hlyB	HlyB protein	Escherichia coli 536	NA	VFG1557	NA
SCAZ3_05165		ABC transporter ATP-binding membrane protein	abc atp-binding protein	P:auxin biosynthetic process; F:ATPase activity, coupled to transmembrane movement of substances; P:transmembrane transport; F:ATP binding; C:integral to membrane	hlyB	HlyB protein	Escherichia coli 536	NA	VFG1557	NA
SCAZ3_05215	clpX	ATP-dependent protease ATP-binding subunit ClpX	atp-dependent protease atp-binding subunit	P:auxin biosynthetic process; P:protein folding; F:peptidase activity; F:ATPase activity; F:protein dimerization activity; F:ATP binding; F:unfolded protein binding; F:zinc ion binding	clpC	endopeptidase Clp ATP-binding chain C	Listeria monocytogenes (serovar 1/2a) EGD-e	Stress protein	VFG0079	VF0072
SCAZ3_05255		hypothetical protein	transposase	P:transposition, DNA-mediated; F:transposase activity; F:DNA binding	orf32	hypothetical protein	Escherichia coli 536	NA	VFG1566	NA
SCAZ3_05260		ISSdy1, transposase OrfB	transposase	F:DNA binding; P:DNA integration	VC1789	transposase OrfAB subunit B	Vibrio cholerae N16961	NA	VFG1122	NA
SCAZ3_05305		two-component sensor kinase	two-component sensor kinase	P:two-component signal transduction system (phosphorelay); F:two-component sensor activity; F:ATP binding; P:signal transduction; C:integral to membrane	algZ	sigma factor AlgU	Pseudomonas aeruginosa PAO1	Antiphagocytosis; Serum resistance	VFG0120	VF0091
SCAZ3_05315		putative periplasmic-iron-binding protein	iron -binding protein	F:transporter activity; P:transport	hitA	iron(III) ABC transporter periplasmic-binding protein	Haemophilus influenzae Rd	Iron uptake; ABC transporter	VFG0342	VF0268
SCAZ3_05325		acetyltransferase	acetyltransferase	F:O-acetyltransferase activity	cap8J	capsular polysaccharide synthesis enzyme Cap8J	Staphylococcus aureus MW2	Antiphagocytosis	VFG1306	VF0003
SCAZ3_05335		Succinate-semialdehyde dehydrogenase (NADP+)	succinate-semialdehyde dehydrogenase	P:oxidation reduction; F:succinate-semialdehyde dehydrogenase [NAD(P)+] activity	aldA	aldehyde dehydrogenase	Vibrio cholerae N16961	NA	VFG0082	NA
SCAZ3_05385		Putative ABC transporter	abc transporter atp-binding protein	F:ATPase activity; F:ATP binding; P:auxin biosynthetic process	fecE	ATP-binding protein FecE	Shigella flexneri (serotype 2a) YSH6000	NA	VFG1042	NA
SCAZ3_05405		pyruvate kinase	pyruvate kinase	F:pyruvate kinase activity; F:potassium ion binding; F:magnesium ion binding; P:glycolysis	pykF	pyruvate kinase I (formerly F) fructose stimulated	Salmonella enterica (serovar typhimurium) LT2	NA	VFG0479	NA
SCAZ3_05430		putative amino acid ABC transporter ATP-binding protein	amino acid abc transporter atp-binding protein	F:ATPase activity; F:ATP binding; P:auxin biosynthetic process	fbpC	iron(III) ABC transporter ATP-binding protein	Neisseria meningitidis MC58 (serogroup B)	Iron uptake; ABC transporter	VFG1206	VF0272
SCAZ3_05435		histidine-binding protein	histidine-binding protein	P:transport; C:outer membrane-bounded periplasmic space; F:transporter activity	peb1A	probable ABC-type amino-acid transporter periplasmic solute-binding protein	Campylobacter jejuni NCTC 11168	Adherence	VFG1983	VF0327
SCAZ3_05440		cAMP factor	camp factor	-	cfb	CAMP factor	Streptococcus agalactiae 2603V/R	Toxin; Membrane-damaging; Pore-forming	VFG1333	VF0280
SCAZ3_05505		Putative ABC transporter	abc transporter atp-binding protein	F:ATPase activity; F:ATP binding; P:auxin biosynthetic process	fbpC	iron(III) ABC transporter ATP-binding protein	Neisseria meningitidis MC58 (serogroup B)	Iron uptake; ABC transporter	VFG1206	VF0272
SCAZ3_05575		phosphate import ATP-binding protein	phosphate transporter atp-binding protein	P:auxin biosynthetic process; P:phosphate transport; C:plasma membrane; F:inorganic phosphate transmembrane transporter activity; F:phosphate transmembrane-transporting ATPase activity; F:ATP binding	hitC	iron(III) ABC transporter ATP-binding protein	Haemophilus influenzae Rd	Iron uptake; ABC transporter	VFG0344	VF0268
SCAZ3_05580		phosphate transport ATP-binding protein PstB	phosphate transporter atp-binding protein	P:auxin biosynthetic process; P:phosphate transport; C:plasma membrane; F:inorganic phosphate transmembrane transporter activity; F:phosphate transmembrane-transporting ATPase activity; F:ATP binding	hitC	iron(III) ABC transporter ATP-binding protein	Haemophilus influenzae Rd	Iron uptake; ABC transporter	VFG0344	VF0268
SCAZ3_05595		transcriptional regulatory protein	transcriptional regulatory protein	C:cytoplasm; P:two-component signal transduction system (phosphorelay); F:DNA binding; P:establishment of competence for transformation; F:two-component response regulator activity; P:regulation of transcription, DNA-dependent	prrA	hypothetical protein Rv0903c	Mycobacterium tuberculosis H37Rv	NA	VFG1389	NA
SCAZ3_05600		putative histidine kinase protein	histidine kinase protein	F:two-component sensor activity; P:peptidyl-histidine phosphorylation; F:ATP binding; P:signal transduction; C:membrane	c3564	Hypothetical protein	Escherichia coli CFT073	NA	VFG1701	NA
SCAZ3_05640		putative sugar ABC transporter ATP-binding protein	nucleoside transport atp-binding protein	F:ATPase activity; F:ATP binding; P:auxin biosynthetic process	fecE	ATP-binding protein FecE	Shigella flexneri (serotype 2a) YSH6000	NA	VFG1042	NA
SCAZ3_05710		putative lipoate-protein ligase	lipoate-protein ligase a	C:cytoplasm; F:ligase activity; P:protein lipoylation; F:ATP binding; F:nucleotidyltransferase activity	lmo0931	lipoate protein ligase	Listeria monocytogenes (serovar 1/2a) EGD-e	Intracellular growth	VFG2158	VF0347
SCAZ3_05740		ISSdy1, transposase OrfB	transposase	F:DNA binding; P:DNA integration	VC1789	transposase OrfAB subunit B	Vibrio cholerae N16961	NA	VFG1122	NA
SCAZ3_05745		hypothetical protein	transposase	P:transposition, DNA-mediated; F:transposase activity; F:DNA binding	orf32	hypothetical protein	Escherichia coli 536	NA	VFG1566	NA
SCAZ3_05760		ABC transporter ATP-binding protein	abc transporter atp-binding protein	F:ATPase activity; F:ATP binding; P:auxin biosynthetic process	bexA	ATP-dependent polysaccharide export protein	Haemophilus influenzae 1007	Antiphagocytosis	VFG0696	VF0043
SCAZ3_05815		methyl transferase	c-5 cytosine-specific dna methylase	P:DNA methylation; F:DNA (cytosine-5-)-methyltransferase activity; F:DNA binding; P:DNA restriction-modification system	ORF3	putative DNA methylase	Escherichia coli 536	NA	VFG1454	NA
SCAZ3_05875		group II intron reverse transcriptase/maturase	rna-directed dna polymerase	F:RNA binding; F:RNA-directed DNA polymerase activity; P:RNA-dependent DNA replication	SF2975	orf conserved hypothetical protein	Shigella flexneri (serotype 2a) 301	NA	VFG0639	NA
SCAZ3_05915		agglutinin receptor	agglutinin receptor	P:adhesion to host; F:receptor activity; F:binding; P:pathogenesis; C:peptidoglycan-based cell wall	asa1	aggregation substance Asa1	Enterococcus faecalis V583	Adherence	VFG2173	VF0352
SCAZ3_05930		agglutinin receptor	agglutinin receptor	P:adhesion to host; F:receptor activity; F:binding; P:pathogenesis; C:peptidoglycan-based cell wall	EF0485	aggregation substance	Enterococcus faecalis V583	Adherence	VFG2172	VF0352
SCAZ3_06160		ABC transporter ATP-binding protein	abc transporter atp-binding protein	F:ATPase activity; F:ATP binding; P:auxin biosynthetic process	hitC	iron(III) ABC transporter ATP-binding protein	Haemophilus influenzae Rd	Iron uptake; ABC transporter	VFG0344	VF0268
SCAZ3_06170		response regulator protein	sensor histidine kinase	F:two-component sensor activity; P:peptidyl-histidine phosphorylation; F:ATP binding; P:signal transduction; C:membrane	phoP	phoP	Mycobacterium tuberculosis H37Rv	Regulation	VFG1386	VF0286
SCAZ3_06225		signal recognition particle subunit FFH/SRP54	signal recognition particle protein	F:GTP binding; F:protein binding; P:SRP-dependent cotranslational protein targeting to membrane; F:nucleoside-triphosphatase activity; C:signal recognition particle; F:7S RNA binding	flhF	flagellar biosynthesis protein FlhF	Pseudomonas aeruginosa PAO1	Adherence; Motility	VFG1264	VF0273
SCAZ3_06305		laminin binding protein	laminin binding protein	P:metal ion transport; F:metal ion binding; P:cell adhesion	lmb	laminin-binding surface protein	Streptococcus agalactiae 2603V/R	Adherence	VFG1330	VF0275
SCAZ3_06320		laminin-binding surface protein Lmb	laminin binding protein	P:metal ion transport; F:metal ion binding; P:cell adhesion	lmb	laminin-binding surface protein	Streptococcus agalactiae 2603V/R	Adherence	VFG1330	VF0275
SCAZ3_06445		putative NADP-dependent L-serine/L-allo-threonine dehydrogenase	short chain dehydrogenase	P:oxidation reduction; F:3-hydroxybutyrate dehydrogenase activity; F:binding	entA	2 3-dihydro-2 3-dihydroxybenzoate dehydrogenase	Escherichia coli CFT073	Iron uptake; Siderophore	VFG0934	VF0228
SCAZ3_06465		GTP pyrophosphokinase	gtp pyrophosphokinase	F:kinase activity; F:amino acid binding; P:guanosine tetraphosphate metabolic process; F:GTP diphosphokinase activity	relA	GTP pyrophosphokinase ((p)ppGpp synthetase I) stringent stress response RelA	Legionella pneumophila Philadelphia 1	Regulation; Enzyme	VFG1887	VF0260
SCAZ3_06505	radC	DNA repair protein RadC	dna repair protein	P:DNA repair; F:DNA binding	orf50	unknown	Shigella flexneri (serotype 2a) YSH6000	NA	VFG1066	NA
SCAZ3_06530		AraC family regulatory protein	transcriptional family	F:sequence-specific DNA binding; C:intracellular; F:transcription factor activity; P:regulation of transcription, DNA-dependent	soxS	transcriptional activator of superoxide response regulon (AraC/XylS family)	Salmonella enterica (serovar typhimurium) LT2	NA	VFG0585	NA
SCAZ3_06565		PotA	spermidine putrescine abc transporter atp-binding protein	P:auxin biosynthetic process; C:plasma membrane; F:ATP binding; P:polyamine transport; F:polyamine-transporting ATPase activity; C:ATP-binding cassette (ABC) transporter complex	hitC	iron(III) ABC transporter ATP-binding protein	Haemophilus influenzae Rd	Iron uptake; ABC transporter	VFG0344	VF0268
SCAZ3_06625		polysaccharide deacetylase	polysaccharide deacetylase	F:hydrolase activity, acting on carbon-nitrogen (but not peptide) bonds; P:carbohydrate metabolic process	icaB	intercellular adhesion protein B	Staphylococcus aureus MW2	Adherence	VFG1287	VF0014
SCAZ3_06700		putative ABC transporter (binding protein)	cystine-binding protein	F:ATP binding; P:transport; F:transporter activity; C:outer membrane-bounded periplasmic space	peb1A	probable ABC-type amino-acid transporter periplasmic solute-binding protein	Campylobacter jejuni NCTC 11168	Adherence	VFG1983	VF0327
SCAZ3_06730		LysR family transcriptional regulator	transcriptional regulator	F:transcription factor activity; P:regulation of transcription, DNA-dependent	orf7	putative transcriptional regulator	Shigella flexneri (serotype 2a) YSH6000	NA	VFG1023	NA
SCAZ3_06900		collagen-like surface protein, putative	g5 domain family protein	C:cell part	bca	C protein alpha-antigen	Streptococcus agalactiae A909	Invasion; Phase variation	VFG1331	VF0276
SCAZ3_06925		hypothetical protein	transposase	P:transposition, DNA-mediated; F:transposase activity; F:DNA binding	orf32	hypothetical protein	Escherichia coli 536	NA	VFG1566	NA
SCAZ3_06930		ISSdy1, transposase OrfB	transposase	F:DNA binding; P:DNA integration	VC1789	transposase OrfAB subunit B	Vibrio cholerae N16961	NA	VFG1122	NA
SCAZ3_06970		coproporphyrinogen III oxidase	coproporphyrinogen iii oxidase	F:coproporphyrinogen dehydrogenase activity; C:cytoplasm; P:oxidation reduction; F:coproporphyrinogen oxidase activity; F:iron-sulfur cluster binding; P:porphyrin biosynthetic process	chuW	Putative oxygen independent coproporphyrinogen III oxidase	Escherichia coli CFT073	Iron uptake; Heme uptake	VFG0919	VF0227
SCAZ3_06980		putative phosphoglucosamine mutase	phosphoglucosamine mutase	F:phosphoglucosamine mutase activity; P:carbohydrate metabolic process; F:magnesium ion binding	manB	phosphomannomutase	Yersinia enterocolitica 8081	NA	VFG2362	NA
SCAZ3_07005		lipoate-protein ligase A	lipoate-protein ligase a	C:cytoplasm; F:ligase activity; P:protein lipoylation; F:ATP binding; F:nucleotidyltransferase activity	lmo0931	lipoate protein ligase	Listeria monocytogenes (serovar 1/2a) EGD-e	Intracellular growth	VFG2158	VF0347
SCAZ3_07010		streptolysin O	streptolysin o	C:extracellular region; P:cytolysis; F:cholesterol binding; P:hemolysis of cells in other organism; P:pathogenesis	slo	streptolysin O precursor	Streptococcus pyogenes SF370	Toxin; Pore-forming; Thiol-activated cholesterol-binding cytolysin; Cytolysin-mediated secretion system	VFG0976	VF0250
SCAZ3_07055		ABC transporter ATP-binding protein	abc transporter atp-binding protein	F:ATPase activity; F:ATP binding; P:auxin biosynthetic process	aatC	AatC ATB binding protein of ABC transporter	Escherichia coli 042	Adherence	VFG0869	VF0215
SCAZ3_07075		ABC transporter ATP-binding protein	abc transporter atp-binding protein	F:ATPase activity; F:ATP binding; P:auxin biosynthetic process	fbpC	iron(III) ABC transporter ATP-binding protein	Neisseria meningitidis MC58 (serogroup B)	Iron uptake; ABC transporter	VFG1206	VF0272
SCAZ3_07090		transposase	transposase	F:lyase activity	s0055	putative IS110 transposase	Escherichia coli 536	NA	VFG1494	NA
SCAZ3_07100		Fibronectin-binding protein / Fibrinogen-binding protein	fibronectin-binding protein a	-	fbp	Fbp54	Streptococcus pyogenes SF370	Adherence; Cellular invasion	VFG0959	VF0243
SCAZ3_07130		dTDP-glucose 4,6-dehydratase	dtdp-glucose -dehydratase	P:lipopolysaccharide biosynthetic process; P:nucleotide-sugar metabolic process; F:coenzyme binding; F:dTDP-glucose 4,6-dehydratase activity	tviC	Vi polysaccharide biosynthesis protein epimerase	Salmonella enterica (serovar typhi) CT18	Immune evasion	VFG0430	VF0101
SCAZ3_07140		glucose-1-phosphate thymidyl transferase	glucose-1-phosphate thymidylyltransferase	F:metal ion binding; P:extracellular polysaccharide biosynthetic process; F:glucose-1-phosphate thymidylyltransferase activity	hasC	UDP-glucose pyrophosphorylase	Streptococcus pyogenes SF370	Antiphagocytosis; Adherence; Tissue invasion	VFG0964	VF0244
SCAZ3_07185		Short chain dehydrogenase	short chain dehydrogenase	P:oxidation reduction; F:3-hydroxybutyrate dehydrogenase activity; F:binding	entA	2 3-dihydro-2 3-dihydroxybenzoate dehydrogenase	Escherichia coli CFT073	Iron uptake; Siderophore	VFG0934	VF0228
SCAZ3_07260		LacI family transcriptional repressor	maltose operon transcriptional repressor	C:intracellular; F:transcription factor activity; P:regulation of transcription, DNA-dependent	EF0954	sugar-binding transcriptional regulator LacI family	Enterococcus faecalis V583	Biofilm formation	VFG2197	VF0362
SCAZ3_07280		LacI family transcriptional regulator	transcriptional family	C:intracellular; F:transcription factor activity; P:regulation of transcription, DNA-dependent	EF0954	sugar-binding transcriptional regulator LacI family	Enterococcus faecalis V583	Biofilm formation	VFG2197	VF0362
SCAZ3_07310		Protein dltB	activated d-alanine transport protein	-	algI	alginate o-acetyltransferase AlgI	Pseudomonas aeruginosa PAO1	Antiphagocytosis; Serum resistance	VFG0130	VF0091
SCAZ3_07315		D-alanine--poly(phosphoribitol) ligase subunit 1	d-alanine--poly ligase subunit 1	C:cytoplasm; F:AMP binding; F:D-alanine-poly(phosphoribitol) ligase activity; P:teichoic acid biosynthetic process; F:ATP binding	pvdD	pyoverdine synthetase D	Pseudomonas aeruginosa PAO1	Iron uptake; Siderophore; Pigment	VFG0161	VF0094
SCAZ3_07330		glutamine-binding protein / glutamine transport system permease protein glnP	glutamine-binding protein glutamine transport system permease protein glnp	C:integral to membrane; P:transport; C:plasma membrane; F:transporter activity; C:outer membrane-bounded periplasmic space	peb1A	probable ABC-type amino-acid transporter periplasmic solute-binding protein	Campylobacter jejuni NCTC 11168	Adherence	VFG1983	VF0327
SCAZ3_07335		glutamine transport ATP-binding protein	glutamine transport atp-binding protein	F:ATPase activity; F:ATP binding; P:auxin biosynthetic process	fbpC	iron(III) ABC transporter ATP-binding protein	Neisseria meningitidis MC58 (serogroup B)	Iron uptake; ABC transporter	VFG1206	VF0272
SCAZ3_07365		PTS system, mannitol (cryptic)-specific IIA component	transcriptional antiterminator	P:phosphoenolpyruvate-dependent sugar phosphotransferase system; F:sugar:hydrogen symporter activity; P:regulation of transcription, DNA-dependent; F:protein-N(PI)-phosphohistidine-sugar phosphotransferase activity	atxA	trans-acting positive regulator atxA	Bacillus anthracis Sterne	Regulation	VFG2040	VF0332
SCAZ3_07480		xylose repressor XylR	rok family protein	-	nanK	ROK family protein	Vibrio cholerae N16961	NA	VFG1115	NA
SCAZ3_07520		hypothetical protein	transposase	P:transposition, DNA-mediated; F:transposase activity; F:DNA binding	orf32	hypothetical protein	Escherichia coli 536	NA	VFG1566	NA
SCAZ3_07545		group II intron reverse transcriptase/maturase	rna-directed dna polymerase	F:RNA binding; F:RNA-directed DNA polymerase activity; P:RNA-dependent DNA replication	SF2975	orf conserved hypothetical protein	Shigella flexneri (serotype 2a) 301	NA	VFG0639	NA
SCAZ3_07620		internalin protein	internalin protein	F:protein binding	InlA	Internalin A	Listeria monocytogenes (serovar 1/2a) EGD-e	Invasion	VFG0075	VF0069
SCAZ3_07660		NADP-dependent glyceraldehyde-3-phosphate dehydrogenase	nadp-dependent glyceraldehyde-3-phosphate dehydrogenase	P:oxidation reduction; F:glyceraldehyde-3-phosphate dehydrogenase (NADP+) activity	aldA	aldehyde dehydrogenase	Vibrio cholerae N16961	NA	VFG0082	NA
SCAZ3_07705		Transcriptional regulator, Cro/CI family protein	dna-binding protein	F:sequence-specific DNA binding	cylR2	transcriptional regulator Cro/CI family	Enterococcus faecalis V583	Toxin; Hemolysin/bacteriocin; Biofilm formation	VFG2168	VF0356
SCAZ3_07795		superoxide dismutase	superoxide dismutase	C:extracellular region; F:metal ion binding; P:oxidation reduction; P:superoxide metabolic process; F:superoxide dismutase activity	sodB	superoxide dismutase	Legionella pneumophila Philadelphia 1	Stress protein	VFG1867	VF0169
SCAZ3_07850		amino acid ABC transporter, ATP-binding protein, putative	abc atp-binding protein	P:auxin biosynthetic process; F:ATPase activity; P:transport; F:ATP binding	hitC	iron(III) ABC transporter ATP-binding protein	Haemophilus influenzae Rd	Iron uptake; ABC transporter	VFG0344	VF0268
SCAZ3_07920		Lead, cadmium, zinc and mercury transporting ATPase	zinc and mercury transporting atpase	F:cadmium-transporting ATPase activity; P:auxin biosynthetic process; C:integral to membrane; F:metal ion binding; F:ATPase activity, coupled to transmembrane movement of ions, phosphorylative mechanism; P:ATP biosynthetic process; F:ATP binding; F:cation channel activity; P:metal ion transport	mgtB	Mg<up>2+</up> transport protein	Salmonella enterica (serovar typhimurium) LT2	Magnesium uptake	VFG0574	VF0106
SCAZ3_08005		phosphoglucomutase	phosphoglucomutase phosphomannomutase family protein	F:phosphoglucomutase activity; F:phosphomannomutase activity; P:carbohydrate metabolic process; F:magnesium ion binding	manB	phosphomannomutase	Yersinia enterocolitica 8081	NA	VFG2362	NA
SCAZ3_08035		arginine transport ATP-binding protein	amino acid abc transporter atp-binding protein	F:ATPase activity; F:ATP binding; P:auxin biosynthetic process	fbpC	iron(III) ABC transporter ATP-binding protein	Neisseria meningitidis MC58 (serogroup B)	Iron uptake; ABC transporter	VFG1206	VF0272
SCAZ3_08050		ATP-dependent endopeptidase Clp ATP-binding subunit clpE	atp-dependent clp protease atp-binding subunit	P:auxin biosynthetic process; F:peptidase activity; F:DNA binding; F:nuclease activity; F:ATP binding; F:nucleoside-triphosphatase activity; P:nucleotide-excision repair	clpE	ATP-dependent protease	Listeria monocytogenes (serovar 1/2a) EGD-e	Stress protein	VFG0080	VF0073
SCAZ3_08150		glucose kinase	glucokinase	C:cytoplasm; F:glucokinase activity; P:glycolysis	nanK	ROK family protein	Vibrio cholerae N16961	NA	VFG1115	NA
SCAZ3_08160		Putative peroxide resistance protein	peroxide resistance protein	C:cytoplasm; P:cellular iron ion homeostasis; F:DNA binding; F:ferric iron binding; P:response to stress; P:oxidation reduction; F:ferroxidase activity	napA	neutrophil activating protein (napA) (bacterioferritin)	Helicobacter pylori 26695	Proinflammatory effect	VFG0307	VF0052
SCAZ3_08170		ABC transporter, ATP-binding/permease protein	abc atp-binding permease protein	P:auxin biosynthetic process; F:ATPase activity, coupled to transmembrane movement of substances; P:transmembrane transport; F:ATP binding; C:integral to membrane	hlyB	Hemolysin B	Escherichia coli CFT073	Toxin; Membrane-damaging; Pore-forming; RTX toxin	VFG0907	VF0225
SCAZ3_08175		ABC transporter, ATP-binding/permease protein	abc atp-binding permease protein	P:auxin biosynthetic process; F:ATPase activity, coupled to transmembrane movement of substances; P:transmembrane transport; F:ATP binding; C:integral to membrane	cyaB	cyclolysin secretion ATP-binding protein	Bordetella pertussis Tohama I	Toxin; Adenylate cyclase; RTX toxin	VFG1269	VF0028
SCAZ3_08205		ribose ABC transporter, ATP-binding protein	ribose abc atp-binding protein	P:auxin biosynthetic process; F:monosaccharide-transporting ATPase activity; C:plasma membrane; F:ATP binding; P:carbohydrate transport	fbpC	iron(III) ABC transporter ATP-binding protein	Neisseria meningitidis MC58 (serogroup B)	Iron uptake; ABC transporter	VFG1206	VF0272
SCAZ3_08215		ribokinase	ribokinase	P:D-ribose metabolic process; F:ribokinase activity	orf408	putative regulatory protein deoR family	Salmonella enterica (serovar typhimurium) LT2	NA	VFG0483	NA
SCAZ3_08220		putative ribose transport operon repressor	ribose operon repressor	C:intracellular; F:transcription factor activity; P:regulation of transcription, DNA-dependent	EF0954	sugar-binding transcriptional regulator LacI family	Enterococcus faecalis V583	Biofilm formation	VFG2197	VF0362
SCAZ3_08230	coaD	phosphopantetheine adenylyltransferase	phosphopantetheine adenylyltransferase	C:cytoplasm; P:coenzyme A biosynthetic process; F:pantetheine-phosphate adenylyltransferase activity; F:ATP binding	kdtB	lipopolysaccharide core biosynthesis protein (kdtB)	Helicobacter pylori 26695	Endotoxin; Low toxicity; Adherence	VFG0320	VF0056
SCAZ3_08300		two-component sensor kinase YesM	two-component sensor kinase	P:two-component signal transduction system (phosphorelay); F:two-component sensor activity; F:ATP binding; P:signal transduction; C:integral to membrane	algZ	sigma factor AlgU	Pseudomonas aeruginosa PAO1	Antiphagocytosis; Serum resistance	VFG0120	VF0091
SCAZ3_08305		two-component response regulator	two-component response regulator	P:two-component signal transduction system (phosphorelay); F:sequence-specific DNA binding; C:intracellular; F:two-component response regulator activity; F:transcription factor activity; P:regulation of transcription, DNA-dependent	algR	alginate biosynthesis regulatory protein AlgR	Pseudomonas aeruginosa PAO1	Antiphagocytosis; Serum resistance	VFG0119	VF0091
SCAZ3_08330		putative oxidoreductase	oxidoreductase	P:oxidation reduction; F:trans-1,2-dihydrobenzene-1,2-diol dehydrogenase activity; F:binding	bplA	probable oxidoreductase	Bordetella pertussis Tohama I	Endotoxin	VFG0038	VF0033
SCAZ3_08425		surface protein Rib	rib protein	C:cell wall; C:cell surface; C:membrane	bca	C protein alpha-antigen	Streptococcus agalactiae A909	Invasion; Phase variation	VFG1331	VF0276
SCAZ3_08430		AraC family transcriptional regulator	transcriptional family	F:sequence-specific DNA binding; C:intracellular; F:transcription factor activity; P:regulation of transcription, DNA-dependent	perA/bfpT	transcriptional regulator BfpT	Escherichia coli B171	Regulation	VFG0763	VF0190
SCAZ3_08435		Immunoglobulin G-endopeptidase (IdeS) / Mac	-degrading protease	F:peptidase activity	SPy0861	Mac-1 like protein	Streptococcus pyogenes SF370	Exoenzyme; Cysteine protease; Antiphagocytosis	VFG0961	VF0284
SCAZ3_08450		hypothetical protein	---NA---	-	hasA	hyaluronate synthase	Streptococcus pyogenes SF370	Antiphagocytosis; Adherence; Tissue invasion	VFG0962	VF0244
SCAZ3_08475		Two-component response regulator yesN	two-component response regulator	P:two-component signal transduction system (phosphorelay); F:sequence-specific DNA binding; C:intracellular; F:two-component response regulator activity; F:transcription factor activity; P:regulation of transcription, DNA-dependent	ssrB	Secretion system regulator: transcriptonal activator homologous with degU/uvrY/bvgA	Salmonella enterica (serovar typhimurium) LT2	NA	VFG0492	NA
SCAZ3_08480		Two-component sensor kinase yesM	two-component sensor histidine kinase	P:two-component signal transduction system (phosphorelay); F:two-component sensor activity; F:ATP binding; P:signal transduction; C:integral to membrane	algZ	sigma factor AlgU	Pseudomonas aeruginosa PAO1	Antiphagocytosis; Serum resistance	VFG0120	VF0091
SCAZ3_08505		glucokinase	rok family protein	F:glucokinase activity	nanK	ROK family protein	Vibrio cholerae N16961	NA	VFG1115	NA
SCAZ3_08530		hyaluronoglucosaminidase	hyaluronoglucosaminidase	P:metabolic process; F:hyalurononglucosaminidase activity	nagI	hyaluronidase	Clostridium perfringens 13	Exoenzyme; Hyaluronidase	VFG2278	VF0389
SCAZ3_08535		GntR family regulatory protein	family transcriptional regulator	C:intracellular; F:transcription factor activity; P:regulation of transcription, DNA-dependent	EF0954	sugar-binding transcriptional regulator LacI family	Enterococcus faecalis V583	Biofilm formation	VFG2197	VF0362
SCAZ3_08635		hypothetical protein	family protein	C:membrane; P:unidirectional conjugation	cag5 (virD4)	cag pathogenicity island protein DNA transfer protein	Helicobacter pylori 26695	Secretion system; Type IV secretion system; Proinflammatory effect	VFG0284	VF0060
SCAZ3_08705		hypothetical protein	cell wall surface anchor family protein	C:cell surface; C:cell wall	prgB/asc10	aggregation substance PrgB/Asc10	Enterococcus faecalis V583	Adherence	VFG2164	VF0352
SCAZ3_08800		Two-component response regulator yvqC	two-component response regulator	P:two-component signal transduction system (phosphorelay); F:sequence-specific DNA binding; C:intracellular; F:two-component response regulator activity; F:transcription factor activity; P:regulation of transcription, DNA-dependent	devR	hypothetical protein Rv3133c	Mycobacterium tuberculosis H37Rv	Regulation; Two-component system	VFG1824	VF0317
SCAZ3_08805		Putative two-component sensor histidine kinase	sensor histidine kinase	P:two-component signal transduction system (phosphorelay); F:two-component sensor activity; P:peptidyl-histidine phosphorylation; F:protein dimerization activity; F:ATP binding; P:signal transduction; C:integral to membrane	devS	hypothetical protein Rv3132c	Mycobacterium tuberculosis H37Rv	Regulation; Two-component system	VFG1825	VF0317
SCAZ3_08815		Serine/threonine protein kinase	serine threonine-protein kinase	P:auxin biosynthetic process; P:protein amino acid phosphorylation; F:penicillin binding; F:ATP binding; F:protein serine/threonine kinase activity	ppkA	serine/threonine protein kinase PpkA	Pseudomonas aeruginosa PAO1	Secretion system; Type VI secretion system	VFG2060	VF0334
SCAZ3_08820		Putative phosphoprotein phosphatase (pppL protein)	protein phosphatase 2c	F:metal ion binding; F:phosphoprotein phosphatase activity	PA0075	probable phosphoprotein phosphatase	Pseudomonas aeruginosa PAO1	Secretion system; Type VI secretion system	VFG2061	VF0334
SCAZ3_08830	fmt	methionyl-tRNA formyltransferase	methionyl-trna formyltransferase	P:translation; F:methionyl-tRNA formyltransferase activity	wbkC	GDP-mannose 4 6-dehydratase / GDP-4-amino-4 6-dideoxy-D-mannose formyltransferase	Brucella melitensis 16M	Intracellular survival; Intracellular entry; Immuno-modulatory activity	VFG2230	VF0367
SCAZ3_08930		Amino acid ABC transporter, ATP-binding protein	amino acid abc transporter atp-binding protein	P:auxin biosynthetic process; F:hydrolase activity, hydrolyzing O-glycosyl compounds; P:carbohydrate metabolic process; F:ATPase activity; F:ATP binding	fbpC	iron(III) ABC transporter ATP-binding protein	Neisseria meningitidis MC58 (serogroup B)	Iron uptake; ABC transporter	VFG1206	VF0272
SCAZ3_08975	proA	gamma-glutamyl phosphate reductase	gamma-glutamyl phosphate reductase	C:cytoplasm; F:NADP or NADPH binding; P:oxidation reduction; P:proline biosynthetic process; F:glutamate-5-semialdehyde dehydrogenase activity	orf61	hypothetical protein	Escherichia coli 536	NA	VFG1595	NA
SCAZ3_08990		ABC transporter ATP-binding protein	abc transporter atp-binding protein	F:ATPase activity; F:ATP binding; P:auxin biosynthetic process	fbpC	iron(III) ABC transporter ATP-binding protein	Neisseria meningitidis MC58 (serogroup B)	Iron uptake; ABC transporter	VFG1206	VF0272
SCAZ3_09070		N-acetylglucosamine-6-phosphate deacetylase	n-acetylglucosamine-6-phosphate deacetylase	P:N-acetylglucosamine metabolic process; F:N-acetylglucosamine-6-phosphate deacetylase activity	nagC	N-acetylglucosamine-6-phosphate deacetylase	Vibrio cholerae N16961	NA	VFG1116	NA
SCAZ3_09165		putative cation transporting ATP-ase - copper transport operon	copper-exporting atpase	P:auxin biosynthetic process; P:copper ion transport; F:copper-exporting ATPase activity; C:integral to membrane; F:metal ion binding; P:ATP biosynthetic process; F:ATP binding	mgtB	Mg<up>2+</up> transport protein	Salmonella enterica (serovar typhimurium) LT2	Magnesium uptake	VFG0574	VF0106
SCAZ3_09230		ABC transporter ATP-binding protein	abc transporter atp-binding protein	F:ATPase activity; F:ATP binding; P:auxin biosynthetic process	fbpC	iron(III) ABC transporter ATP-binding protein	Neisseria meningitidis MC58 (serogroup B)	Iron uptake; ABC transporter	VFG1206	VF0272
SCAZ3_09245		Putative transcription regulator	family transcriptional regulator	-	cps4A	capsular polysaccharide biosynthesis protein Cps4A	Streptococcus pneumoniae TIGR4	Antiphagocytosis	VFG1365	VF0144
SCAZ3_09320		3-oxoacyl-(acyl carrier protein) synthase II	3-oxoacyl-(acyl carrier protein) synthase ii	F:3-oxoacyl-[acyl-carrier-protein] synthase activity; P:fatty acid biosynthetic process	mas	mas	Mycobacterium tuberculosis H37Rv	Cell wall	VFG1408	VF0309
SCAZ3_09325	fabG	3-ketoacyl-(acyl-carrier-protein) reductase	3-ketoacyl-(acyl-carrier-protein) reductase	P:fatty acid biosynthetic process; F:NAD or NADH binding; F:3-oxoacyl-[acyl-carrier-protein] reductase activity; P:oxidation reduction	entA	2 3-dihydro-2 3-dihydroxybenzoate dehydrogenase	Escherichia coli CFT073	Iron uptake; Siderophore	VFG0934	VF0228
SCAZ3_09330		Malonyl-CoA-(acyl-carrier-protein) transacylase	malonyl -acyl carrier protein transacylase	P:fatty acid biosynthetic process; F:[acyl-carrier-protein] S-malonyltransferase activity; F:binding	irp1	yersiniabactin biosynthetic protein HMWP1 (high molecular weight protein 1)	Yersinia pestis CO92	Iron uptake; Siderophore	VFG0362	VF0136
SCAZ3_09380		N-acetylmuramoyl-L-alanine amidase	n-acetylmuramoyl-l-alanine amidase	P:peptidoglycan catabolic process; F:N-acetylmuramoyl-L-alanine amidase activity; F:lysozyme activity; F:amidase activity	aut	autolysin	Listeria monocytogenes (serovar 1/2a) EGD-e	Invasion	VFG2159	VF0348
SCAZ3_09455		aminotransferase AlaT	aminotransferase	F:pyridoxal phosphate binding; F:1-aminocyclopropane-1-carboxylate synthase activity; P:biosynthetic process; F:L-aspartate:2-oxoglutarate aminotransferase activity	Cj1436c	putative aminotransferase	Campylobacter jejuni NCTC 11168	Adherence; Phase variation	VFG1964	VF0323
SCAZ3_09485		ABC transporter ATP-binding protein	cobalt transport atp-binding protein cbio	F:ATPase activity; F:ATP binding; P:auxin biosynthetic process	ybtP	lipoprotein inner membrane ABC-transporter	Yersinia pestis CO92	Iron uptake; Siderophore	VFG0365	VF0136
SCAZ3_09500		ABC transporter ATP-binding protein	abc transporter atp-binding protein	P:auxin biosynthetic process; F:ATPase activity, coupled to transmembrane movement of substances; P:transmembrane transport; F:ATP binding; C:integral to membrane	hlyB	hemolysin transport protein	Escherichia coli O157:H7 EDL933	Toxin; Membrane-damaging; Pore-forming; RTX toxin	VFG0841	VF0207
SCAZ3_09505		Putative ABC transporter	abc transporter atp-binding protein	P:auxin biosynthetic process; F:ATPase activity, coupled to transmembrane movement of substances; P:transmembrane transport; F:ATP binding; C:integral to membrane	hlyB	hemolysin transport protein	Escherichia coli O157:H7 EDL933	Toxin; Membrane-damaging; Pore-forming; RTX toxin	VFG0841	VF0207
SCAZ3_09510		ferrichrome ABC transporter ATP-binding protein	ferrichrome transport atp-binding protein	F:ATPase activity; F:ATP binding; P:auxin biosynthetic process	fepC	Ferric enterobactin transport ATP-binding protein fepC	Escherichia coli CFT073	Iron uptake; Siderophore	VFG0925	VF0228
SCAZ3_09515		ferrichrome transport system permease protein	ferrichrome transport system permease protein fhub	P:transport; C:plasma membrane; C:integral to membrane; F:transporter activity	fecC	FecC	Shigella flexneri (serotype 2a) YSH6000	NA	VFG1044	NA
SCAZ3_09520		Ferrichrome-binding periplasmic protein precursor	ferrichrome-binding protein	F:iron ion transmembrane transporter activity; P:high-affinity iron ion transport	isdE	ORFID:MW1015~hypothetical protein similar to ferrichrome ABC transporter	Staphylococcus aureus MW2	Iron uptake; Heme uptake	VFG1321	VF0015
SCAZ3_09530		iron ABC transporter permease	fe3+-siderophore transport protein	F:protein binding	InlA	Internalin A	Listeria monocytogenes (serovar 1/2a) EGD-e	Invasion	VFG0075	VF0069
SCAZ3_09580		putative sucrose operon repressor	sucrose operon repressor	C:intracellular; F:transcription factor activity; P:regulation of transcription, DNA-dependent	EF0954	sugar-binding transcriptional regulator LacI family	Enterococcus faecalis V583	Biofilm formation	VFG2197	VF0362
SCAZ3_09625	uvrA	excinuclease ABC subunit A			aatC	AatC ATB binding protein of ABC transporter	Escherichia coli 042	Adherence	VFG0869	VF0215
SCAZ3_09645		single-stranded DNA-binding protein	single-stranded dna-binding protein	P:DNA repair; F:single-stranded DNA binding; P:DNA replication	ssb	ssDNA-binding protein controls activity of RecBCD nuclease	Salmonella enterica (serovar typhimurium) LT2	NA	VFG0576	NA
SCAZ3_09675		DNA mismatch repair protein	dna mismatch repair protein	P:maintenance of fidelity during DNA-dependent DNA replication; F:ATP binding; F:damaged DNA binding; P:mismatch repair; F:mismatched DNA binding	mutS	methyl-directed mismatch repair recognize exocyclic adducts of guanosine	Salmonella enterica (serovar typhimurium) LT2	NA	VFG0562	NA
SCAZ3_09780		histidine kinase protein	sensor histidine kinase	P:two-component signal transduction system (phosphorelay); F:two-component sensor activity; P:peptidyl-histidine phosphorylation; F:ATP binding; P:signal transduction; C:integral to membrane	c3564	Hypothetical protein	Escherichia coli CFT073	NA	VFG1701	NA
SCAZ3_09785		DNA-binding response regulator	dna-binding response regulator	P:two-component signal transduction system (phosphorelay); F:DNA binding; F:two-component response regulator activity; P:regulation of transcription, DNA-dependent	c3565	Putative response regulator	Escherichia coli CFT073	NA	VFG1702	NA
SCAZ3_09850		di-tripeptide transporter ATP-binding protein	oligopeptide abc atp-binding protein	P:auxin biosynthetic process; P:peptide transport; F:ATPase activity; F:ATP binding	hitC	iron(III) ABC transporter ATP-binding protein	Haemophilus influenzae Rd	Iron uptake; ABC transporter	VFG0344	VF0268
SCAZ3_09855		oligopeptide transport ATP-binding protein OppD	oligopeptide abc atp-binding protein	P:auxin biosynthetic process; F:peptide transporter activity; P:peptide transport; F:ATPase activity; F:ATP binding	hitC	iron(III) ABC transporter ATP-binding protein	Haemophilus influenzae Rd	Iron uptake; ABC transporter	VFG0344	VF0268
SCAZ3_09875		glutamine synthetase	glutamine synthetase	C:cytoplasm; F:glutamate-ammonia ligase activity; P:nitrogen fixation; P:glutamine biosynthetic process	glnA1	glnA1	Mycobacterium tuberculosis H37Rv	NA	VFG1399	NA
SCAZ3_09880		Putative transcriptional regulator	transcriptional regulator	F:transcription factor activity; F:nucleotide binding; P:regulation of transcription, DNA-dependent	hspR	hspR	Mycobacterium tuberculosis H37Rv	Regulation	VFG1379	VF0297
SCAZ3_09955		hypothetical protein	family protein	C:membrane; P:unidirectional conjugation	virD4	VirD4	Campylobacter jejuni 81-176	Secretion system; Invasion	VFG1980	VF0325
SCAZ3_09990		group II intron reverse transcriptase/maturase	rna-directed dna polymerase	F:RNA binding; F:RNA-directed DNA polymerase activity; P:RNA-dependent DNA replication	SF2975	orf conserved hypothetical protein	Shigella flexneri (serotype 2a) 301	NA	VFG0639	NA
SCAZ3_10025		cell surface protein	cell wall surface anchor family protein	C:cell wall; C:cell surface	EF0149	aggregation substance putative	Enterococcus faecalis V583	Adherence	VFG2171	VF0352
SCAZ3_10045		single-strand binding protein ssB	single-strand binding protein	P:cellular process	ssb	ssDNA-binding protein controls activity of RecBCD nuclease	Salmonella enterica (serovar typhimurium) LT2	NA	VFG0576	NA
SCAZ3_10145		response regulator	response regulator	P:two-component signal transduction system (phosphorelay); F:two-component response regulator activity; P:regulation of transcription, DNA-dependent	pilR	two-component response regulator PilR	Pseudomonas aeruginosa PAO1	Adherence; Twitching motility	VFG1214	VF0082
SCAZ3_10180		isochorismatase hydrolase	isochorismatase	F:hydrolase activity; P:metabolic process	entB	Isochorismatase	Escherichia coli CFT073	Iron uptake; Siderophore	VFG0933	VF0228
SCAZ3_10185		RpiR family transcriptional regulator	family transcriptional regulator	F:sugar binding; P:carbohydrate metabolic process; F:transcription factor activity; P:regulation of transcription, DNA-dependent	VC1775	conserved hypothetical protein	Vibrio cholerae N16961	NA	VFG1108	NA
SCAZ3_10195		N-acetylmannosamine-6-phosphate 2-epimerase	n-acetylmannosamine-6-phosphate 2-epimerase	P:N-acetylmannosamine metabolic process; F:N-acylglucosamine-6-phosphate 2-epimerase activity	nanE	conserved hypothetical protein	Vibrio cholerae N16961	NA	VFG1114	NA
SCAZ3_10270		Gfo/Idh/MocA family oxidoreductase	oxidoreductase	P:oxidation reduction; F:alanine racemase activity; F:oxidoreductase activity; F:binding	bplA	probable oxidoreductase	Bordetella pertussis Tohama I	Endotoxin	VFG0038	VF0033
SCAZ3_10275		neuraminidase C	neuraminidase b	F:exo-alpha-sialidase activity; P:carbohydrate metabolic process	nanB	neuraminidase B	Streptococcus pneumoniae TIGR4	Protease	VFG1360	VF0148
SCAZ3_10290		probable N-acetylneuraminate lyase	n-acetylneuraminate lyase	F:N-acetylneuraminate lyase activity; P:carbohydrate metabolic process; C:membrane; C:cell surface; F:exo-alpha-sialidase activity	nanA	N-acetylneuraminate lyase putative	Vibrio cholerae N16961	NA	VFG1109	NA
SCAZ3_10295		N-acetylmannosamine-6-phosphate 2-epimerase	n-acetylmannosamine-6-phosphate 2-epimerase	P:N-acetylmannosamine metabolic process; F:N-acylglucosamine-6-phosphate 2-epimerase activity	nanE	conserved hypothetical protein	Vibrio cholerae N16961	NA	VFG1114	NA
SCAZ3_10300		transcriptional regulator, RpiR family protein	phosphosugar-binding transcriptional	F:sugar binding; P:carbohydrate metabolic process; F:transcription factor activity; P:regulation of transcription, DNA-dependent	VC1775	conserved hypothetical protein	Vibrio cholerae N16961	NA	VFG1108	NA
SCAZ3_10330		cell surface protein	cell surface protein	C:peptidoglycan-based cell wall; F:binding; P:adhesion to host; P:pathogenesis; C:cell surface; C:cell wall	prgB/asc10	aggregation substance PrgB/Asc10	Enterococcus faecalis V583	Adherence	VFG2164	VF0352
SCAZ3_10355		hypothetical protein	atp-dependent clp protease	F:hydrolase activity; P:metabolic process; F:nucleotide binding	clpE	ATP-dependent protease	Listeria monocytogenes (serovar 1/2a) EGD-e	Stress protein	VFG0080	VF0073
SCAZ3_10385		hypothetical protein	dna-entry nuclease	F:binding	mf3	putative deoxyribonuclease	Streptococcus pyogenes SF370	Exoenzyme; Spreading factor	VFG0971	VF0252
SCAZ3_10455		C-5 cytosine-specific DNA methylase	c-5 cytosine-specific dna methylase	P:DNA modification; F:methyltransferase activity	ORF3	putative DNA methylase	Escherichia coli 536	NA	VFG1454	NA
SCAZ3_10495		Response regulator FasA	response regulator	P:two-component signal transduction system (phosphorelay); F:two-component response regulator activity; P:regulation of transcription, DNA-dependent	fsrA	Unknown	Enterococcus faecalis V583	Biofilm formation; Quorum sensing system; Two-component system	VFG2194	VF0360
SCAZ3_10500		Putative histidine kinase	sensory transduction protein kinase	F:kinase activity	fsrC	Unknown	Enterococcus faecalis V583	Biofilm formation; Quorum sensing system; Two-component system	VFG2192	VF0360
SCAZ3_10505		Putative histidine kinase	sensory transduction protein kinase	F:kinase activity; F:ATP binding	fsrC	Unknown	Enterococcus faecalis V583	Biofilm formation; Quorum sensing system; Two-component system	VFG2192	VF0360
SCAZ3_10555		multidrug/protein/lipid ABC transporter family ATP-binding and permease	abc atp-binding protein	P:auxin biosynthetic process; F:ATPase activity, coupled to transmembrane movement of substances; P:transmembrane transport; F:ATP binding; C:integral to membrane	cyaB	cyclolysin secretion ATP-binding protein	Bordetella pertussis Tohama I	Toxin; Adenylate cyclase; RTX toxin	VFG1269	VF0028
SCAZ3_10560		multidrug resistance ABC transporter ATP-binding and permease protein	abc atp-binding protein	P:auxin biosynthetic process; F:ATPase activity, coupled to transmembrane movement of substances; P:transmembrane transport; F:ATP binding; C:integral to membrane	hlyB	Hemolysin B	Escherichia coli CFT073	Toxin; Membrane-damaging; Pore-forming; RTX toxin	VFG0907	VF0225
SCAZ3_10575		UDP-glucose pyrophosphorylase	utp--glucose-1-phosphate uridylyltransferase	F:UTP:glucose-1-phosphate uridylyltransferase activity; P:UDP-glucose metabolic process; P:biosynthetic process	hasC	UDP-glucose pyrophosphorylase	Streptococcus pyogenes SF370	Antiphagocytosis; Adherence; Tissue invasion	VFG0964	VF0244
SCAZ3_10660		ferric uptake regulation protein	ferric uptake regulation protein	F:transcription factor activity; P:regulation of transcription, DNA-dependent	fur	transcriptional repressor of iron-responsive genes (Fur family) (ferric uptake regulator)	Salmonella enterica (serovar typhimurium) LT2	Regulation	VFG0478	VF0113
SCAZ3_10685		putative glycine betaine/proline ABC transporter	glycine betaine transport atp-binding protein	P:auxin biosynthetic process; F:ATPase activity; F:amino acid transmembrane transporter activity; F:ATP binding; P:amino acid transport; C:membrane	fbpC	iron(III) ABC transporter ATP-binding protein	Neisseria meningitidis MC58 (serogroup B)	Iron uptake; ABC transporter	VFG1206	VF0272
SCAZ3_10735		sugar-binding transcriptional regulator LacI	sugar-binding transcriptional family	C:intracellular; F:transcription factor activity; P:regulation of transcription, DNA-dependent	EF0954	sugar-binding transcriptional regulator LacI family	Enterococcus faecalis V583	Biofilm formation	VFG2197	VF0362
SCAZ3_10825		dipeptidase	dipeptidase	F:dipeptidase activity; P:proteolysis	pipD	Pathogenicity island encoded protein: SPI3	Salmonella enterica (serovar typhimurium) LT2	NA	VFG0594	NA
SCAZ3_10845	groEL	chaperonin GroEL	chaperonin	C:cytoplasm; P:auxin biosynthetic process; P:response to stress; F:ATP binding; F:unfolded protein binding; P:protein refolding	htpB	Hsp60 60K heat shock protein HtpB	Legionella pneumophila Philadelphia 1	Adherence	VFG1855	VF0159
SCAZ3_10855		negative regulator of genetic competence clpC/mecB	negative regulator of genetic competence clpc mecb	P:auxin biosynthetic process; F:peptidase activity; P:protein metabolic process; F:protein binding; F:ATP binding; F:nucleoside-triphosphatase activity	clpC	endopeptidase Clp ATP-binding chain C	Listeria monocytogenes (serovar 1/2a) EGD-e	Stress protein	VFG0079	VF0072
SCAZ3_10875		MarR family regulatory protein	transcriptional family	P:regulation of transcription, DNA-dependent; P:transcription; P:regulation of transcription; C:intracellular; F:transcription factor activity; F:DNA binding	orf65	putative MarR-family transcriptional regulator	Escherichia coli 536	NA	VFG1688	NA
SCAZ3_10900		protease, putative	c5a peptidase precursor	F:hydrolase activity; C:cell part	scpA	C5a peptidase precursor	Streptococcus pyogenes SF370	Complement protease	VFG0974	VF0245
SCAZ3_10940		Alkyl hydroperoxide reductase protein C	peroxiredoxin	P:cell redox homeostasis; F:peroxiredoxin activity; P:oxidation reduction; F:hydrolase activity; F:peroxidase activity	ahpC	ahpC	Mycobacterium tuberculosis H37Rv	Stress protein	VFG1404	VF0306
SCAZ3_10945		NADH dehydrogenase	nadh dehydrogenase	P:cell redox homeostasis; F:FAD binding; P:oxidation reduction; F:peroxidase activity; F:electron carrier activity; F:NAD or NADH binding; F:protein disulfide oxidoreductase activity; F:NADH dehydrogenase activity	ibeA	invasion protein IbeA	Escherichia coli	Invasion	VFG1442	VF0237
SCAZ3_10980		amino acid permease	amino acid permease	C:integral to membrane; P:amino acid transport; F:amino acid transmembrane transporter activity; P:transmembrane transport	orf48	putative lysin/cadaverin transporter	Escherichia coli 536	NA	VFG1671	NA
SCAZ3_11010		cell surface-anchored protein	cell surface-anchored protein	C:cell wall; C:cell surface; C:membrane; P:phagocytosis; C:extracellular region; P:pathogenesis	emm18	M18 protein precursor	Streptococcus pyogenes (serotype M18) MGAS8232	Antiphagocytosis; Adherence; Cellular invasion	VFG0955	VF0242
SCAZ3_11125		DNA integration/recombination/invertion protein	site-specific phage integrase family	F:DNA binding; P:DNA integration; P:DNA recombination	int	integrase of Shigella flexneri bacteriophage X	Escherichia coli 536	NA	VFG1624	NA
SCAZ3_11255		Serum opacity factor	serum opacity factor	C:cell part	SpyM3 0104	SfbII	Streptococcus pyogenes (serotype M3) MGAS315	Adherence; Cellular invasion	VFG0948	VF0243
SCAZ3_11265		DNA mismatch repair protein MutS	dna mismatch repair protein	F:ATP binding; F:damaged DNA binding; P:mismatch repair; F:mismatched DNA binding	mutS	methyl-directed mismatch repair recognize exocyclic adducts of guanosine	Salmonella enterica (serovar typhimurium) LT2	NA	VFG0562	NA
SCAZ3_11305	aspS	aspartyl-tRNA synthetase	aspartyl-trna synthetase	C:cytoplasm; P:auxin biosynthetic process; F:nucleic acid binding; P:aspartyl-tRNA aminoacylation; F:ATP binding; F:aspartate-tRNA ligase activity	orf45	putative lysil-tRNA synthetase LysU	Escherichia coli 536	NA	VFG1668	NA
SCAZ3_11355		hypothetical protein	phage infection protein	-	esaA	hypothetical protein	Staphylococcus aureus MW2	Secretion system; Type VII secretion system	VFG2406	VF0403
SCAZ3_11435	cbiO	cobalt transporter ATP-binding subunit	cobalt transporter atp-binding subunit	P:auxin biosynthetic process; P:cobalt ion transport; F:cobalt ion transmembrane transporter activity; F:ATP binding; P:cobalamin biosynthetic process; F:ATPase activity; C:plasma membrane	hitC	iron(III) ABC transporter ATP-binding protein	Haemophilus influenzae Rd	Iron uptake; ABC transporter	VFG0344	VF0268
SCAZ3_11440	cbiO	cobalt transporter ATP-binding subunit	cobalt transporter atp-binding subunit	P:auxin biosynthetic process; P:cobalt ion transport; F:cobalt ion transmembrane transporter activity; F:ATP binding; P:cobalamin biosynthetic process; F:ATPase activity; C:plasma membrane	fbpC	iron(III) ABC transporter ATP-binding protein	Neisseria meningitidis MC58 (serogroup B)	Iron uptake; ABC transporter	VFG1206	VF0272
SCAZ3_11470		ABC transporter ATP-binding protein	abc transporter atp-binding protein	F:ATPase activity; F:ATP binding; P:auxin biosynthetic process	fbpC	iron(III) ABC transporter ATP-binding protein	Neisseria meningitidis MC58 (serogroup B)	Iron uptake; ABC transporter	VFG1206	VF0272

## Sheet: sca.unique.97
locus_tag
SCAZ3_06910
SCAZ3_07235
SCAZ3_07245
SCAZ3_07285
SCAZ3_07290
SCAZ3_07515
SCAZ3_07735
SCAZ3_07950
SCAZ3_07960
SCAZ3_08325
SCAZ3_08340
SCAZ3_08445
SCAZ3_08515
SCAZ3_09035
SCAZ3_09105
SCAZ3_09180
SCAZ3_09475
SCAZ3_09585
SCAZ3_09690
SCAZ3_09775
SCAZ3_09940
SCAZ3_09970
SCAZ3_10005
SCAZ3_10010
SCAZ3_10155
SCAZ3_10210
SCAZ3_10310
SCAZ3_10410
SCAZ3_10415
SCAZ3_10605
SCAZ3_10655
SCAZ3_10775
SCAZ3_10935
SCAZ3_11060
SCAZ3_11085
SCAZ3_11520
SCAZ3_00005
SCAZ3_00110
SCAZ3_00170
SCAZ3_00175
SCAZ3_00285
SCAZ3_00320
SCAZ3_00420
SCAZ3_00505
SCAZ3_00620
SCAZ3_00695
SCAZ3_01060
SCAZ3_01150
SCAZ3_01165
SCAZ3_01170
SCAZ3_01280
SCAZ3_01305
SCAZ3_01430
SCAZ3_01800
SCAZ3_01990
SCAZ3_02335
SCAZ3_02340
SCAZ3_02435
SCAZ3_02455
SCAZ3_02575
SCAZ3_02590
SCAZ3_02630
SCAZ3_02645
SCAZ3_02805
SCAZ3_02940
SCAZ3_02975
SCAZ3_03030
SCAZ3_03365
SCAZ3_03450
SCAZ3_03565
SCAZ3_03790
SCAZ3_03805
SCAZ3_03890
SCAZ3_03915
SCAZ3_04005
SCAZ3_04010
SCAZ3_04015
SCAZ3_04080
SCAZ3_04235
SCAZ3_04305
SCAZ3_04385
SCAZ3_04420
SCAZ3_04520
SCAZ3_04540
SCAZ3_04555
SCAZ3_04865
SCAZ3_04870
SCAZ3_04915
SCAZ3_05495
SCAZ3_05720
SCAZ3_05780
SCAZ3_06240
SCAZ3_06250
SCAZ3_06265
SCAZ3_06275
SCAZ3_06525
SCAZ3_06650

## Sheet: sca.unique.14
order	locus_tag	gene	PGAAP gene product description	Blast2GO gene product description	GO terms	Enzyme codes
78	SCAZ3_07295		transposase	is630- transposase orf2	P:DNA integration; F:DNA binding
272	SCAZ3_08335		hypothetical protein	hypothetical protein BSEG_04651 [Bacteroides dorei 5_1_36/D4]	-
526	SCAZ3_09615		hypothetical protein	excalibur domain protein	-
593	SCAZ3_09950		hypothetical protein	hypothetical protein HMPREF9958_1057 [Streptococcus mitis SK1073]	-	-
607	SCAZ3_10020		hypothetical protein	---NA---	-
614	SCAZ3_10055		hypothetical protein	conserved hypothetical protein [Streptococcus sp. oral taxon 071 str. 73H25AP]	-
657	SCAZ3_10270		Gfo/Idh/MocA family oxidoreductase	oxidoreductase	P:oxidation reduction; F:alanine racemase activity; F:oxidoreductase activity; F:binding	EC:3.2.1.18
658	SCAZ3_10275		neuraminidase C	neuraminidase b	F:exo-alpha-sialidase activity; P:carbohydrate metabolic process
829	SCAZ3_11130	dinD	DNA-damage-inducible protein D	dna-damage-inducible protein d	-
925	SCAZ3_00090		IS66 family Orf1	is66 family orf1	F:transferase activity, transferring glycosyl groups; F:hydrolase activity	-
1068	SCAZ3_00800		divergent AAA domain family protein	divergent aaa domain protein	F:specific transcriptional repressor activity; F:DNA binding; F:ATP binding; P:negative regulation of transcription	-
1179	SCAZ3_01355		N-acetyl-beta-hexosaminidase	endo-beta-galactosidase c	F:hydrolase activity, hydrolyzing O-glycosyl compounds	EC:3.2.1.0
1265	SCAZ3_01805		hypothetical protein	hypothetical protein HMPREF9968_0031 [Streptococcus oralis SK255]	-
1601	SCAZ3_03540		prophage pi2 protein 05	regulatory protein	F:sequence-specific DNA binding
