# Supplementary material for: Genome characterization and population genetic structure of the zoonotic pathogen, Streptococcus canis
Source: BMC Microbiol. 2012 Dec 18;12:293. doi: 10.1186/1471-2180-12-293 (PMC3541175; doi:10.1186/1471-2180-12-293)
Supplement: Additional file 3 — Additional Streptococcus genomes. [file 1471-2180-12-293-S3.xls]

## Sheet: Sheet1
sp	Organism	Genbank
1	Streptococcus agalactiae 18RS21	AAJO.1
1	Streptococcus agalactiae 515	AAJP.1
1	Streptococcus agalactiae CJB111	AAJQ.1
1	Streptococcus agalactiae COH1	AAJR.1
1	Streptococcus agalactiae H36B	AAJS.1
1	Streptococcus agalactiae ATCC 13813	AEQQ.1
1	Streptococcus agalactiae FSL-S026	AEXT.1
1	Streptococcus agalactiae 2603V R uid57943	NC_004116
1	Streptococcus agalactiae NEM316 uid61585	NC_004368
1	Streptococcus agalactiae A909 uid57935	NC_007432
2	Streptococcus anginosus 1 2 62CV	ADME.1
2	Streptococcus anginosus F0211	AECT.1
2	Streptococcus anginosus SK52	AFIM.1
3	Streptococcus australis ATCC 700641	AEQR.1
4	Streptococcus bovis ATCC 700338	AEEL.1
5	Streptococcus canis FSL Z3-227	AIDX.2
6	Streptococcus criceti HS-6	AEUV.1
7	Streptococcus cristatus ATCC 51100	AEVC.1
8	Streptococcus downei F0415	AEKN.1
9	Streptococcus dysgalactiae subsp. equisimilis SK1249	AFIN.1
9	Streptococcus dysgalactiae subsp. equisimilis ATCC 12394	CP002215
9	Streptococcus dysgalactiae equisimilis GGS 124 uid59103	NC_012891
10	Streptococcus dysgalactiae subsp. dysgalactiae ATCC 27957	AEGO.1
11	Streptococcus equi 4047 uid59259	NC_012471
12	Streptococcus equi subsp. ruminatorum CECT 5772
13	Streptococcus equi zooepidemicus uid59261	NC_011134
13	Streptococcus equi zooepidemicus MGCS10565 uid59263	NC_012470
14	Streptococcus equinus ATCC 9812	AEVB.1
15	Streptococcus gallolyticus subsp. gallolyticus TX20005	AEEM.1
15	Streptococcus gallolyticus subsp. gallolyticus ATCC 43143	AP012053
15	Streptococcus gallolyticus ATCC BAA 2069 uid63617	NC_015215
16	Streptococcus gallolyticus UCN34 uid46061	NC_013798
17	Streptococcus gordonii Challis substr CH1 uid57667	NC_009785
18	Streptococcus ictaluri 707-05	AEUX.1
19	Streptococcus infantarius subsp. infantarius ATCC BAA-102	ABJK.1
20	Streptococcus infantis SK1302	AEDY.1
20	Streptococcus infantis ATCC 700779	AEVD.1
20	Streptococcus infantis SK1076	AFNN.1
21	Streptococcus macacae NCTC 11558	AEUW.1
22	Streptococcus mitis SK321	AEDT.1
22	Streptococcus mitis SK564	AEDU.1
22	Streptococcus mitis SK597	AEDV.1
22	Streptococcus mitis NCTC 12261	AEDX.1
22	Streptococcus mitis ATCC 6249	AEEN.1
22	Streptococcus mitis B6 uid46097	NC_013853
23	Streptococcus mutans UA159 uid57947	NC_004350
23	Streptococcus mutans NN2025 uid46353	NC_013928
23	Streptococcus mutans 11A1
23	Streptococcus mutans 11SSST2
23	Streptococcus mutans 11VS1
23	Streptococcus mutans 14D
23	Streptococcus mutans 15JP3
23	Streptococcus mutans 15VF2
23	Streptococcus mutans 1ID3
23	Streptococcus mutans 1SM1
23	Streptococcus mutans 21
23	Streptococcus mutans 24
23	Streptococcus mutans 2ST1
23	Streptococcus mutans 2VS1
23	Streptococcus mutans 3SN1
23	Streptococcus mutans 4SM1
23	Streptococcus mutans 4VF1
23	Streptococcus mutans 5SM3
23	Streptococcus mutans 66-2A
23	Streptococcus mutans 8ID3
23	Streptococcus mutans A19
23	Streptococcus mutans A9
23	Streptococcus mutans B
23	Streptococcus mutans FN29
23	Streptococcus mutans G123
23	Streptococcus mutans M21
23	Streptococcus mutans M230
23	Streptococcus mutans M2A
23	Streptococcus mutans N3209
23	Streptococcus mutans N34
23	Streptococcus mutans N66
23	Streptococcus mutans NFSM1
23	Streptococcus mutans NFSM2
23	Streptococcus mutans NLM4
23	Streptococcus mutans NLM5
23	Streptococcus mutans NLM9
23	Streptococcus mutans NLML1
23	Streptococcus mutans NLML8
23	Streptococcus mutans NMT4863
23	Streptococcus mutans NV1996
23	Streptococcus mutans NVAB
23	Streptococcus mutans OMZ175
23	Streptococcus mutans R221
23	Streptococcus mutans S1B
23	Streptococcus mutans SA38
23	Streptococcus mutans SA41
23	Streptococcus mutans SF1
23	Streptococcus mutans SF12
23	Streptococcus mutans SF14
23	Streptococcus mutans SM1
23	Streptococcus mutans SM4
23	Streptococcus mutans SM6
23	Streptococcus mutans ST1
23	Streptococcus mutans ST6
23	Streptococcus mutans T4
23	Streptococcus mutans U138
23	Streptococcus mutans U2A
23	Streptococcus mutans U2B
23	Streptococcus mutans W6
24	Streptococcus oralis ATCC 35037	ADMV.1
24	Streptococcus oralis ATCC 35037	AEDW.1
24	Streptococcus oralis SK255	AFNM.1
24	Streptococcus oralis Uo5 uid65449	NC_015291
25	Streptococcus parasanguinis F0405	AEKM.1
25	Streptococcus parasanguinis ATCC 903	AEVE.1
25	Streptococcus parasanguinis ATCC 15912 uid49313	NC_015678
26	Streptococcus parauberis NCFD 2020	AEUT.1
26	Streptococcus parauberis KCTC 11537 uid67355	NC_015558
27	Streptococcus pasteurianus ATCC 43144 uid68019	NC_015600
28	Streptococcus peroris ATCC 700780	AEVF.1
29	Streptococcus pneumoniae SP3-BS71	AAZZ.1
29	Streptococcus pneumoniae SP6-BS73	ABAA.1
29	Streptococcus pneumoniae SP9-BS68	ABAB.1
29	Streptococcus pneumoniae SP11-BS70	ABAC.1
29	Streptococcus pneumoniae SP14-BS69	ABAD.1
29	Streptococcus pneumoniae SP18-BS74	ABAE.1
29	Streptococcus pneumoniae SP19-BS75	ABAF.1
29	Streptococcus pneumoniae SP23-BS72	ABAG.1
29	Streptococcus pneumoniae CDC1873-00	ABFS.1
29	Streptococcus pneumoniae CDC1087-00	ABFT.1
29	Streptococcus pneumoniae SP195	ABGE.1
29	Streptococcus pneumoniae CDC0288-04	ABGF.1
29	Streptococcus pneumoniae CDC3059-06	ABGG.1
29	Streptococcus pneumoniae MLV-016	ABGH.1
29	Streptococcus pneumoniae BS458	ABWA.1
29	Streptococcus pneumoniae BS457	ABWB.1
29	Streptococcus pneumoniae BS397	ABWC.1
29	Streptococcus pneumoniae SP14-BS292	ABWQ.1
29	Streptococcus pneumoniae SP-BS293	ABWU.1
29	Streptococcus pneumoniae BS455	ADHN.1
29	Streptococcus pneumoniae GA04375	AFAX.1
29	Streptococcus pneumoniae GA47901	AFGR.1
29	Streptococcus pneumoniae GA47368	AFGS.1
29	Streptococcus pneumoniae GA41317	AFGT.1
29	Streptococcus pneumoniae OXC141	FQ312027
29	Streptococcus pneumoniae INV200	FQ312029
29	Streptococcus pneumoniae INV104	FQ312030
29	Streptococcus pneumoniae TIGR4 uid57857	NC_003028
29	Streptococcus pneumoniae R6 uid57859	NC_003098
29	Streptococcus pneumoniae D39 uid58581	NC_008533
29	Streptococcus pneumoniae Hungary19A 6 uid59117	NC_010380
29	Streptococcus pneumoniae CGSP14 uid59181	NC_010582
29	Streptococcus pneumoniae G54 uid59167	NC_011072
29	Streptococcus pneumoniae ATCC 700669 uid59287	NC_011900
29	Streptococcus pneumoniae JJA uid59121	NC_012466
29	Streptococcus pneumoniae P1031 uid59123	NC_012467
29	Streptococcus pneumoniae 70585 uid59125	NC_012468
29	Streptococcus pneumoniae Taiwan19F 14 uid59119	NC_012469
29	Streptococcus pneumoniae TCH8431 19A uid49735	NC_014251
29	Streptococcus pneumoniae AP200 uid52453	NC_014494
29	Streptococcus pneumoniae 670 6B uid52533	NC_014498
30	Streptococcus porcinus str. Jelinkova 176	AEUU.1
31	Streptococcus pseudopneumoniae IS7493 uid71153	NC_015875
32	Streptococcus pseudoporcinus LQ 940-04	AENS.1
32	Streptococcus pseudoporcinus SPIN 20026	AENS.1
33	Streptococcus pyogenes ATCC 10782	AEEO.1
33	Streptococcus pyogenes M1 GAS uid57845	NC_002737
33	Streptococcus pyogenes MGAS10270 uid58571	NC_003485
33	Streptococcus pyogenes MGAS6180 uid58335	NC_004070
33	Streptococcus pyogenes NZ131 uid59035	NC_004606
33	Streptococcus pyogenes MGAS315 uid57911	NC_006086
33	Streptococcus pyogenes MGAS9429 uid58569	NC_007296
33	Streptococcus pyogenes MGAS8232 uid57871	NC_007297
33	Streptococcus pyogenes MGAS10394 uid58105	NC_008021
33	Streptococcus pyogenes Manfredo uid57847	NC_008022
33	Streptococcus pyogenes MGAS5005 uid58337	NC_008023
33	Streptococcus pyogenes MGAS2096 uid58573	NC_008024
33	Streptococcus pyogenes SSI 1 uid57895	NC_009332
33	Streptococcus pyogenes MGAS10750 uid58575	NC_011375
34	Streptococcus ratti FA-1	AJTZ.1
35	Streptococcus salivarius SK126	ACLO.1
35	Streptococcus salivarius JIM8780 uid70481	NC_015760
36	Streptococcus sanguinis ATCC 49296	AEPO.1
36	Streptococcus sanguinis VMC66	AEVH.1
36	Streptococcus sanguinis SK353	AEWY.1
36	Streptococcus sanguinis SK405	AEWZ.1
36	Streptococcus sanguinis SK678	AEXA.1
36	Streptococcus sanguinis SK72	AEXV.1
36	Streptococcus sanguinis SK115	AEXW.1
36	Streptococcus sanguinis SK150	AEXY.1
36	Streptococcus sanguinis SK160	AEXZ.1
36	Streptococcus sanguinis SK1	AFAZ.1
36	Streptococcus sanguinis SK1057	AFBA.1
36	Streptococcus sanguinis SK330	AFBD.1
36	Streptococcus sanguinis SK408	AFBE.1
36	Streptococcus sanguinis SK1058	AFBF.1
36	Streptococcus sanguinis SK1087	AFDP.1
36	Streptococcus sanguinis SK1056	AFFL.1
36	Streptococcus sanguinis SK1059	AFFM.1
36	Streptococcus sanguinis SK355	AFFN.1
36	Streptococcus sanguinis SK49	AFFO.1
36	Streptococcus sanguinis SK36 uid58381	NC_009009
37	Streptococcus suis 89/1591	AAFA.1
37	Streptococcus suis GZ1	CP000837
37	Streptococcus suis JS14	CP002465
37	Streptococcus suis 05ZYH33 uid58663	NC_009442
37	Streptococcus suis 98HAH33 uid58665	NC_009443
37	Streptococcus suis SC84 uid59323	NC_012924
37	Streptococcus suis P1 7 uid32235	NC_012925
37	Streptococcus suis BM407 uid59321	NC_012926
37	Streptococcus suis ST3 uid66327	NC_015433
38	Streptococcus thermophilus ND03	CP002340
38	Streptococcus thermophilus LMG 18311 uid58219	NC_006448
38	Streptococcus thermophilus CNRZ1066 uid58221	NC_006449
38	Streptococcus thermophilus LMD 9 uid58327	NC_008532
39	Streptococcus uberis 0140J uid57959	NC_012004
40	Streptococcus urinalis 2285-97	AEUZ.1
41	Streptococcus vestibularis F0396	AEKO.1
41	Streptococcus vestibularis ATCC 49124	AEVI.1
