# Supplementary material for: Genome characterization and population genetic structure of the zoonotic pathogen, Streptococcus canis
Source: BMC Microbiol. 2012 Dec 18;12:293. doi: 10.1186/1471-2180-12-293 (PMC3541175; doi:10.1186/1471-2180-12-293)
Supplement: Additional file 8 — Putative integrative plasmid PCR primer details. [file 1471-2180-12-293-S8.xls]

## Sheet: plasmid.primers
Name	Sequence	Primer start site	Primer end site	Primer length	PCR product length
Primer attL	GTAAGTGGTAAGAGTTTTTAGAATAATA	1	28	28
reverse primer 1	TGTCCACGTGTAATTTGTCGTT	1885	1906	22	1905
forward primer 2	ACGGCAGCCATCGATTTAGGA	1998	2018	21
reverse primer 2	ACTCCAGGACTTGCTTCTCGGCT	3808	3830	23	1832
forward primer 3	ACCTATGTTGCCACTAGTTGCTCT	3859	3882	24
reverse primer 3	AGTCAACTGGCCACCCTCATCGT	5739	5761	23	1902
forward primer 4	AGTGAAGCTCTGTGGTTGACG	5774	5794	21
reverse primer 4	AGCTGACTGCTTTGGGTTGTCAC	7718	7740	23	1966
forward primer 5	GGACGATGAGTCTCGAAAATCGGGC	7873	7897	25
reverse primer 5	TGCCTTTTGAGGTGTGCTGTGCT	9667	9689	23	1816
forward primer 6	TGCGAGGGTGAGGTTTTATTTTCGGC	9758	9783	26
reverse primer 6	TGCTGCATCGGATCAAAGCGA	11657	11677	21	1919
forward primer 7	TGTGGCACGTGGTCAAGCGA	11717	11736	20
reverse primer 7	AGGAAGTTGTATGGCACCAGGAGT	13643	13666	24	1949
forward primer 8	AGGGACATCAACGACGAAACAAGC	13738	13761	24
reverse primer 8	GGAGGAGTGGCATCAATGACTGGG	15546	15569	24	1831
forward primer 9	TGCCTATTTGCAGGAAACCAAGGC	15603	15626	24
reverse primer 9	TGAGCTGTCCGCCAGGAGCA	17403	17422	20	1819
forward primer 10	CGTCGCCTACCTGGCTATCAGGA	17494	17516	23
reverse primer 10	CCCTTTGGTTGGGGCTTTAGGA	19272	19293	22	1799
forward primer 11	GGTACTCTCATTAGAGGGTGCCGT	19314	19337	24
reverse primer 11	CCTGTCGTTTCAGGGCTGGCG	21095	21115	21	1801
forward primer 12	ACCCACGTGAGTTTGTGGATGCC	21160	21182	23
reverse primer 12	ACGATGATTGCCGTCTGGAGCC	22989	23010	22	1850
forward primer 13	AGAGGCAAAGGCTGCTTGCT	23204	23223	20
reverse primer 13	AGCTTCAGCATCCGTAACAGCTTCC	24979	25003	25	1799
forward primer 14	CGATGCACAAAAGACGGAACA	25012	25032	21
reverse primer 14	AGCAATTAATGTGGGCGACG	26865	26884	20	1872
forward primer 15	CCATTGCACTTGCAGGAACTACC	26996	27018	23
reverse primer 15	TGCTGTCACAGAGCCATCCTTGT	28776	28798	23	1802
forward primer 16	AACCACATGCTTCCAGCGGT	28992	29011	20
reverse primer 16	ACATGTCCATTGGCTGTTCTCCCA	30769	30792	24	1800
forward primer 17	ACGAACCAACAGGGGCAACGTC	30965	30986	22
reverse primer 17	CCACGCCGACGCATGGTTTT	32771	32790	20	1825
forward primer 18	GGGTTAATGCGGTTGCAGAAGCC	32904	32926	23
reverse primer 18	ACAGCTTGTGTTAGGTCTGCTGG	34688	34710	23	1806
forward primer 19	AGCATTGCTTGAAAACGAGT	34811	34830	20
reverse primer 19	CCTGCAAGAGCGCCTCCCAT	36595	36614	20	1803
forward primer 21	GCCAAGTACAAAACTGGACTTTACC	38854	38878	25
reverse primer 21	GTAAATGTCCATTCGTGTCTCTAAAGC	40823	40849	27	1995
forward primer 22	TTTGTCCGCTTACTGCAAGA	41616	41635	20
reverse primer 22	AGCGTTGCCCCATTTTGGGA	43414	43433	20	1817
forward primer 23	ACCAGGCAACAACATGGTCTCA	43520	43541	22
reverse primer 23	CGCCGACTCTTGCTCCTGGC	45312	45331	20	1811
forward primer 24	TTGCGGATGGTGGTTGGGCG	45467	45486	20
reverse primer 24	ACTGTTCGGCCAGTTCCTCA	47287	47306	20	1839
forward primer 25	TGGATTTCGTGCCTGGTTAGCCC	47410	47432	23
reverse primer 25	ACGGCCTTCACAACAGTAGGT	49262	49282	21	1872
forward primer 26	TCGTGAATTGCTTAAAGAAAAGGAAGCGT	49292	49320	29
reverse primer 26	AGGCGGAAGGTGTTAGCGCAC	50371	50391	21	1099
Primer start and end sites refer to nucleotide positions along the length of the plasmid (starting with and attL and ending with attR).
